# Supplementary material for: A niche-mimicking polymer hydrogel-based approach to identify molecular targets for tackling human pancreatic cancer stem cells
Source: Inflamm Regen. 2023 Sep 27;43:46. doi: 10.1186/s41232-023-00296-0 (PMC10523636; doi:10.1186/s41232-023-00296-0)
Supplement: Supplementary file 2 — Additional file 2. List of all fluorescent intensity values. [file 41232_2023_296_MOESM2_ESM.xlsx]

## Sheet: ZsGreen Slide A 18hrs
Polymer name	ZsGreen intensity of Slide A at 18 hrs
	#1	#2	#3	AVER
PU179	8709	48	12718	7158.33
PU85	11774	0	98	3957.33
PU77	56	818	10770	3881.33
PA431	27348	46657	14873	29626
PA171	378	8797	337	3170.67
PA500	110793	84778	5702	67091
PU278	21001	1317	9499	10605.7
PA329	27271	27533	12790	22531.3
PA531	51454	58186	217174	108938
PA511	11123	30884	22998	21668.3
PA338	205641	10978	165901	127507
PA449	6255	14694	0	6983
PU197	5608	2513	122783	43634.7
PA372	83752	4928	6874	31851.3
PU202	1145	19351	28995	16497
PU214	13625	14241	4944	10936.7
PA323	32674	64986	66185	54615
PU189	3463	23820	69528	32270.3
PU129	10162	7039	7916	8372.33
PU246	32393	93325	1849	42522.3
PA387	5303	3516	0	2939.67
PA419	23481	57827	57221	46176.3
PA102	195743	178121	50466	141443
PA413	41820	5466	7626	18304
PA514	93048	35253	31439	53246.7
PA476	75739	33499	30446	46561.3
PU257	9240	3918	10654	7937.33
PU201	13768	20255	36327	23450
PA177	3214	3068	11198	5826.67
PA25	2558	17010	32851	17473
PA361	67322	49033	56930	57761.7
PA112	17206	7784	150351	58447
PA337	64566	44279	104826	71223.7
PA210	60459	128764	56402	81875
PU104	5607	116001	40404	54004
PU117	52653	60994	40336	51327.7
PA390	51655	45246	124150	73683.7
PA167	126297	35859	30558	64238
PU96	28671	66642	31860	42391
PU217	24196	2877	19701	15591.3
PA515	45031	40013	35924	40322.7
PA397	17338	75927	59113	50792.7
PU161	70071	70590	56720	65793.7
PA18	8219	1597	34575	14797
PA12	42088	21873	49875	37945.3
PA117	30231	27759	42851	33613.7
PU223	126645	186634	65545	126275
PA465	27243	35812	57845	40300
PA434	101798	137018	84050	107622
PA120	33251	19100	50360	34237
PU14	18743	13123	6494	12786.7
PA459	81950	122815	85093	96619.3
PU220	39501	128247	74826	80858
PU163	28947	60157	26331	38478.3
PU264	81923	65354	129809	92362
PA504	13292	50293	37828	33804.3
PU183	24282	83543	27058	44961
PA528	112592	47206	226162	128653
PA196	17596	6756	70991	31781
PA518	13683	4878	39468	19343
PA394	130254	56197	66185	84212
PA442	42836	164444	52979	86753
PU135	9815	11306	8819	9980
PA330	22737	69037	84269	58681
PA420	106931	207915	198966	171271
PA307	41892	70743	61720	58118.3
PA423	38123	21162	40784	33356.3
PA178	13553	4525	23427	13835
PA453	32088	24984	19918	25663.3
PA164	15594	2188	0	5927.33
PU225	20641	12343	9583	14189
PU142	10511	8566	33437	17504.7
PU98	24235	97578	36982	52931.7
PA432	48299	89792	84193	74094.7
PA496	44517	77803	45892	56070.7
PA429	86217	54041	125255	88504.3
PU126	18771	17995	9653	15473
PA460	132346	138835	209948	160376
PA207	9817	103166	91905	68296
PA475	6743	4486	793	4007.33
PA470	94319	3433	24682	40811.3
PA331	34039	62592	82010	59547
PA159	90488	19454	7364	39102
PA326	54475	102485	54551	70503.7
PA187	176260	118113	48600	114324
PA513	19369	36121	15406	23632
PA325	70580	49413	30733	50242
PA332	26183	86928	128356	80489
PA113	79465	41075	15446	45328.7
PA437	83321	130792	96395	103503
PU148	53752	42596	19170	38506
PA100	51535	2998	32450	28994.3
PA128	1240	79604	23118	34654
PA134	24281	85501	173538	94440
PA201	117487	167728	63465	116227
PA421	38884	101177	32306	57455.7
PA359	29462	37575	104388	57141.7
PA318	41087	105012	145989	97362.7
PA20	32179	35514	6235	24642.7
PA132	15450	48519	26222	30063.7
PU256	10846	37761	6322	18309.7
PA336	78008	35845	150764	88205.7
PA508	160360	33549	23689	72532.7
PA493	42621	38827	34337	38595
PA446	21861	21956	69258	37691.7
PA19	44004	80993	54697	59898
PA519	149082	115812	20687	95193.7
PU164	76945	37184	12353	42160.7
PA427	55172	45985	14267	38474.7
PA223	936	16374	14294	10534.7
PU121	87882	48271	101914	79355.7
PA481	194532	273592	105923	191349
PU205	0	5284	17105	7463
PA393	18779	50699	35849	35109
PU199	9365	27647	18167	18393
PA452	48327	87676	101861	79288
PU174	7885	38467	18689	21680.3
PA416	64397	148074	169798	127423
PU191	18537	69661	23632	37276.7
PA140	58697	47181	24325	43401
PA133	28515	6011	25726	20084
PA522	166475	145181	63556	125071
PA186	97045	71439	15529	61337.7
PA414	58759	175459	79643	104620
PA467	89256	107280	300224	165587
PA435	39014	176958	62799	92923.7
PA469	59243	10489	107933	59221.7
PA430	68464	78174	58075	68237.7
PA418	11636	98396	93778	67936.7
PA395	77703	152867	95639	108736
PA477	158929	158494	50574	122666
PU19	13235	93094	75672	60667
PA181	13357	1681	42194	19077.3
PA316	38386	98822	63235	66814.3
PA193	30028	11588	28453	23356.3
PA411	69971	54889	14602	46487.3
PA520	146719	230974	47091	141595
PU16	14455	26911	33273	24879.7
PA56	55951	78325	48417	60897.7
PU103	69659	44312	24719	46230
PA306	30832	62664	115479	69658.3
PA17	11879	7010	0	6296.33
PU462	48612	21123	6106	25280.3
PA208	39646	15856	10619	22040.3
PU35	101821	44248	40641	62236.7
PU69	8790	27744	21077	19203.7
PA37	68855	31214	10114	36727.7
PU271	17111	17871	54888	29956.7
PA396	43151	108203	115784	89046
PA309	23634	49981	67873	47162.7
PA399	10070	7780	33978	17276
PA401	223596	221153	166621	203790
PA197	19643	27848	30564	26018.3
PA412	2870	13785	23817	13490.7
PU27	302442	254092	266856	274463
PA104	161711	108500	70538	113583
PA426	25503	39095	60590	41729.3
PU190	40928	59843	12091	37620.7
PA360	85530	46330	106289	79383
PU203	83693	18156	24192	42013.7
PU159	32319	33092	17268	27559.7
PA188	86761	32902	90698	70120.3
PA507	25970	43374	19088	29477.3
PA400	14976	12977	26544	18165.7
PA139	18471	18371	47063	27968.3
PA14	24053	36753	3396	21400.7
PA443	23022	31793	380138	144984
PU226	29449	19911	4638	17999.3
PA324	98557	51300	23129	57662
PA55	8622	23256	46639	26172.3
PU247	123951	62626	73442	86673
PA155	2793	1854	2481	2376
PA485	39090	40269	9324	29561
PU108	15623	109153	110015	78263.7
PA141	17000	19671	9374	15348.3
PU95	18248	65210	142205	75221
PA180	25707	23592	62650	37316.3
PA517	32447	2810	11144	15467
PA199	80638	55856	22119	52871
PU94	8459	28791	79739	38996.3
PA40	63725	62506	27041	51090.7
PA198	162412	92740	147970	134374
PU46	30662	8875	13458	17665
PU149	304272	126698	21665	150878
PU145	41740	62374	68345	57486.3
PU128	5210	14245	16664	12039.7
PU166	50237	29813	24331	34793.7
PA160	48	50124	39919	30030.3
PA57	11951	1963	14673	9529
PU212	78617	98886	43327	73610
PU48	33332	29231	5043	22535.3
PA59	15470	9163	52623	25752
PA509	19754	10290	13373	14472.3
PA364	4846	19556	8340	10914
PA450	9493	104486	44116	52698.3
PU39	98961	98117	42772	79950
PA335	67636	86998	60382	71672
PU140	22242	5155	28974	18790.3
PA458	56748	63863	48195	56268.7
PA189	8633	37333	27068	24344.7
PU130	4699	32075	21797	19523.7
PA398	29443	100519	107870	79277.3
PA315	73692	81449	72036	75725.7
PU236	24661	7804	7510	13325
PA415	33390	61150	56497	50345.7
PA182	1581	20242	9180	10334.3
PA204	94443	87860	157231	113178
PU112	82984	73052	18580	58205.3
PA22	84332	68692	38494	63839.3
PU41	26602	8202	16934	17246
PU23	44209	18240	31438	31295.7
PU92	49037	24922	24416	32791.7
PU131	27167	22054	13788	21003
PA363	26423	87586	51427	55145.3
PU118	36562	84097	11265	43974.7
PU116	28537	25555	10722	21604.7
PA106	5111	53131	34862	31034.7
PU269	18720	54204	144978	72634
PA11	53715	66048	40058	53273.7
PA137	1620	2684	31049	11784.3
PA468	37388	22963	23177	27842.7
PA512	44503	44426	37947	42292
PU28	143114	52080	135080	110091
PU208	70475	124348	114624	103149
PA163	46510	23350	29253	33037.7
PU102	11287	28351	31080	23572.7
PU144	13617	50786	88047	50816.7
PU235	36881	36764	5584	26409.7
PU93	8942	45510	28943	27798.3
PA185	15446	1095	64232	26924.3
PU13	17530	21927	7559	15672
PA131	30306	19352	14896	21518
PA136	12119	35819	26133	24690.3
PU100	13557	56446	16664	28889
PA44	45840	47928	40762	44843.3
PU187	72485	29076	151166	84242.3
PU196	3927	27509	14463	15299.7
PA142	59104	131906	11222	67410.7
PA222	18428	60570	36652	38550
PA389	23692	5627	6029	11782.7
PU10	9256	11133	23847	14745.3
PA474	259080	92866	13925	121957
PU119	137867	104689	27961	90172.3
PA497	128542	148822	234509	170624
PA119	16188	25528	93337	45017.7
PU22	30086	62970	11727	34927.7
PU188	13148	43850	9259	22085.7
PA154	10704	10033	18992	13243
PU2	5033	15799	19222	13351.3
PA406	16585	49270	20045	28633.3
PA26	20563	32202	188550	80438.3
PA153	24977	19922	27984	24294.3
PA444	23252	14156	64045	33817.7
PU73	13646	2081	17646	11124.3
PA58	5274	2618	14835	7575.67
PU71	19865	64553	146721	77046.3
PA357	169971	181141	74334	141815
PU63	12617	23655	12559	16277
PU151	241031	91477	722	111077
PU89	91561	49406	50698	63888.3
PU110	24836	51846	118387	65023
PU222	39251	22978	35047	32425.3
PA327	47857	560228	570211	392765
PA43	87940	14020	1530	34496.7
PU234	25201	21190	5859	17416.7
PU120	5215	81896	73032	53381
PA192	20345	79804	73636	57928.3
PA27	15787	5691	50711	24063
PA183	50318	134876	82514	89236
PU17	18710	13649	16255	16204.7
PA184	7194	35881	19159	20744.7
PU138	29410	62664	791194	294423
PU115	24161	15093	10126	16460
PU4	22208	8366	0	10191.3
PU230	96559	47280	42573	62137.3
PU254	52774	24702	15972	31149.3
PU18	23159	22092	15118	20123
PU233	63548	106169	32917	67544.7
PU184	1088	21789	24993	15956.7
PU137	116410	106547	158653	127203
PA168	13106	21073	7543	13907.3
PU153	32507	26231	7919	22219
PU25	36142	4834	83632	41536
PU178	31328	7915	6244	15162.3
PA138	13890	68680	26393	36321
PA185	60663	38168	17290	38707
PU61	4440	9678	0	4706
PA105	31218	131576	551	54448.3
PA523	6672	34378	97394	46148
PA175	12831	42866	49097	34931.3
PU227	3355	23298	2898	9850.33
PA218	20252	0	22668	14306.7
PU12	19690	17765	46334	27929.7
PU53	47295	3344	2251	17630
PU99	130388	76274	18593	75085
PU87	18599	51940	38941	36493.3
PU97	47753	21261	79286	49433.3
PA194	61236	48766	27851	45951
PA403	12218	15065	0	9094.33
PU79	55036	35742	64679	51819
PU162	12284	3829	15846	10653
PU181	39851	6666	17540	21352.3
PU69	86815	88678	13784	63092.3
PA172	7373	14339	22866	14859.3
PU229	10481	15877	8349	11569
PU259	42841	66492	41660	50331
PU216	5722	7420	11206	8116
PU154	29829	25398	25113	26780
PU242	0	85520	107321	64280.3
PU245	445	27843	0	9429.33
PA179	23556	45829	64232	44539
PU105	14986	114229	29968	53061
PU122	178601	66640	56165	100469
PU141	47625	38823	64075	50174.3
PU175	22183	29755	20301	24079.7
PA13	26405	22372	54164	34313.7
PU185	18180	30516	46755	31817
PA23	44277	43046	41742	43021.7
PA190	49830	17935	23780	30515
PU205	53878	44533	97408	65273
PU134	14828	21810	30864	22500.7
PA3	7098	3115	7189	5800.67
PU20	31450	37519	62951	43973.3
PA46	9218	6773	53982	23324.3
PU101	21234	27510	4069	17604.3
PU25	27088	5032	6954	13024.7
PU250	36559	74495	142723	84592.3
PA216	15794	87440	21482	41572
PA215	68325	9259	27996	35193.3
PU124	3510	5339	5602	4817
PU3	8733	1834	98	3555
PA358	44612	15477	25718	28602.3
PU83	439	3238	2082	1919.67
PU132	14058	18027	5381	12488.7
PA214	307	8395	17246	8649.33
PA143	33513	26060	8482	22685
PU171	23930	4677	0	9535.67
PU244	59049	94674	40254	64659
PU218	35988	44876	12107	30990.3
PU207	18240	9418	36996	21551.3
PA56	38337	22615	1668	20873.3
PU77	98272	34641	19160	50691
PU239	3731	3056	23633	10140
PU219	19406	10331	71463	33733.3
PA162	18211	108227	66082	64173.3
PU172	21404	11424	26357	19728.3
PA191	2054	0	41777	14610.3
PU275	1931	8591	3076	4532.67
PU168	17303	18794	3160	13085.7
PU192	0	2493	15364	5952.33
PA499	10751	10147	3993	8297
PU173	17483	1031	5666	8060
PU29	11109	11736	9056	10633.7
PA21	7862	33568	3505	14978.3
PU139	32002	47407	187046	88818.3
PU33	21016	3182	34370	19522.7
PU143	18107	553	52413	23691
PU123	24711	50922	13820	29817.7
PU5	0	7732	46442	18058
PU81	19797	0	10104	9967
PA60	40762	0	6091	15617.7
PU156	71978	100038	2909	58308.3
PA135	23403	399	0	7934
PU210	7347	79003	8626	31658.7
PU24	17336	2836	16648	12273.3
PU215	989	20464	9952	10468.3
PA369	0	5658	5095	3584.33
PU7	14546	0	17873	10806.3
PU67	22862	4554	0	9138.67
PU8	4442	2718	18008	8389.33
PA50	20239	3196	2123	8519.33
PA375	0	27696	14571	14089
PU1	11360	8828	7028	9072
PU152	0	0	7590	2530

## Sheet: ZsGreen Slide A 48hrs
Polymer name	ZsGreen intensity of Slide A at 48 hrs
	#1	#2	#3	AVER
PU179	0	2273	0	757.667
PU85	19612	0	4189	7933.67
PU77	823	7448	23925	10732
PA431	45540	50369	248315	114741
PA171	1896	4439	4181	3505.33
PA500	378207	243100	66243	229183
PU278	27437	18337	13869	19881
PA329	192204	93869	69770	118614
PA531	344617	277767	689837	437407
PA511	123830	5750	57288	62289.3
PA338	258766	118102	253928	210265
PA449	62803	28427	23171	38133.7
PU197	1350	27364	87371	38695
PA372	15154	55091	3203	24482.7
PU202	12154	4807	1246	6069
PU214	56111	27052	24000	35721
PA323	111781	227596	224706	188028
PU189	24550	58651	53036	45412.3
PU129	35162	25719	25241	28707.3
PU246	123081	9809	11126	48005.3
PA387	5983	30897	2646	13175.3
PA419	87579	182357	172946	147627
PA102	288640	477893	277697	348077
PA413	61176	27069	23028	37091
PA514	261212	93379	118406	157666
PA476	172090	80755	133487	128777
PU257	15377	14482	38589	22816
PU201	66702	49308	55675	57228.3
PA177	22752	510	11864	11708.7
PA25	13066	44298	15898	24420.7
PA361	223304	174957	70697	156319
PA112	82535	20511	91767	64937.7
PA337	126149	130239	317075	191154
PA210	152113	328210	153784	211369
PU104	18584	238889	94648	117374
PU117	49161	224264	124093	132506
PA390	150676	123266	251069	175004
PA167	223394	74261	112771	136809
PU96	84911	81727	105514	90717.3
PU217	18745	15541	24924	19736.7
PA515	92349	88949	108546	96614.7
PA397	40481	114298	202997	119259
PU161	95685	163324	202203	153737
PA18	15700	5841	56402	25981
PA12	83259	54918	131139	89772
PA117	77112	43146	128931	83063
PU223	278099	544079	129578	317252
PA465	78978	56192	149816	94995.3
PA434	216615	320720	217131	251489
PA120	64095	55800	109057	76317.3
PU14	9366	73759	5154	29426.3
PA459	191325	295957	181049	222777
PU220	103619	280695	152656	178990
PU163	78940	122930	54391	85420.3
PU264	223778	98314	333302	218465
PA504	19802	197901	51742	89815
PU183	91822	53697	63754	69757.7
PA528	217455	132411	454975	268280
PA196	36199	20501	114764	57154.7
PA518	29349	13969	65986	36434.7
PA394	219823	147107	153004	173311
PA442	121469	334408	91264	182380
PU135	8010	26815	29833	21552.7
PA330	31439	223084	164823	139782
PA420	207874	526874	412339	382362
PA307	118111	137888	105912	120637
PA423	73077	50172	89183	70810.7
PA178	48113	10235	14816	24388
PA453	68378	41986	52364	54242.7
PA164	541	13978	0	4839.67
PU225	32076	26095	26159	28110
PU142	18533	4180	137909	53540.7
PU98	28059	119265	147728	98350.7
PA432	74767	226645	191710	164374
PA496	68540	239783	78860	129061
PA429	161193	111694	299253	190713
PU126	32262	32525	26967	30584.7
PA460	284058	363513	311492	319688
PA207	25536	154585	196483	125535
PA475	7480	7076	2805	5787
PA470	194413	8420	41260	81364.3
PA331	82738	75023	209106	122289
PA159	121363	29254	24309	58308.7
PA326	93285	219704	124766	145918
PA187	318283	238061	112320	222888
PA513	25837	96118	32768	51574.3
PA325	121749	112755	64616	99706.7
PA332	72732	161557	184352	139547
PA113	16871	99919	52936	56575.3
PA437	244429	194412	153699	197513
PU148	81548	60323	58423	66764.7
PA100	41770	9171	67921	39620.7
PA128	2589	134309	50446	62448
PA134	46240	193655	308752	182882
PA201	220876	263139	157281	213765
PA421	67865	125607	94568	96013.3
PA359	59047	61302	235090	118480
PA318	101401	191171	232358	174977
PA20	45398	33114	22017	33509.7
PA132	42193	74875	41863	52977
PU256	22963	60959	13421	32447.7
PA336	150401	74057	275227	166562
PA508	262643	64302	52895	126613
PA493	47911	82112	85122	71715
PA446	6111	57084	195501	86232
PA19	91131	147243	98504	112293
PA519	328531	290399	20233	213054
PU164	139174	39177	34865	71072
PA427	101692	88241	26888	72273.7
PA223	4804	0	7322	4042
PU121	165609	119155	130502	138422
PA481	353414	498144	209744	353767
PU205	0	24488	16539	13675.7
PA393	57163	95629	24056	58949.3
PU199	35461	41227	5872	27520
PA452	70959	107197	296164	158107
PU174	32969	42529	5816	27104.7
PA416	139605	252375	291693	227891
PU191	19891	24003	98267	47387
PA140	107547	78024	47997	77856
PA133	46862	15912	29738	30837.3
PA522	264992	263696	128529	219072
PA186	153461	157172	25568	112067
PA414	105092	312488	147922	188501
PA467	148461	219850	512950	293754
PA435	73660	380163	86824	180216
PA469	90965	24279	165450	93564.7
PA430	144577	132681	90676	122645
PA418	31945	163369	90216	95176.7
PA395	116191	296165	184741	199032
PA477	247856	282080	100387	210108
PU19	23790	157667	137890	106449
PA181	12339	6267	27809	15471.7
PA316	60461	139488	144813	114921
PA193	27875	34448	38926	33749.7
PA411	154253	57280	29495	80342.7
PA520	307890	382052	70548	253497
PU16	15292	57195	68665	47050.7
PA56	115464	132261	69847	105857
PU103	71282	95524	47795	71533.7
PA306	36257	122277	228189	128908
PA17	15747	26358	105598	49234.3
PU462	100281	40651	6683	49205
PA208	108780	23250	9197	47075.7
PU35	220594	53682	68667	114314
PU69	25284	45091	11526	27300.3
PA37	54836	13382	38534	35584
PU271	24647	34658	90558	49954.3
PA396	48329	180570	249386	159428
PA309	27188	98248	122944	82793.3
PA399	2903	16897	83822	34540.7
PA401	381981	365254	260712	335982
PA197	27513	50690	51964	43389
PA412	5185	10796	55273	23751.3
PU27	534893	348689	471777	451786
PA104	140508	190663	158719	163297
PA426	47699	82269	52520	60829.3
PU190	13906	56617	42838	37787
PA360	120386	73627	194488	129500
PU203	117426	31317	40517	63086.7
PU159	47193	82927	14435	48185
PA188	133010	45609	166745	115121
PA507	22481	93063	33331	49625
PA400	14624	26445	45775	28948
PA139	26679	31860	71997	43512
PA14	28077	44067	7668	26604
PA443	30094	46989	695638	257574
PU226	32330	17066	12328	20574.7
PA324	157451	71023	37593	88689
PA55	22069	23787	47252	31036
PU247	117730	90865	159110	122568
PA155	9326	2249	0	3858.33
PA485	111121	68671	0	59930.7
PU108	26746	83773	225515	112011
PA141	6271	36411	21507	21396.3
PU95	30648	95604	193956	106736
PA180	13759	59918	89484	54387
PA517	48833	3491	19505	23943
PA199	141842	11474	55377	69564.3
PU94	14564	40403	107061	54009.3
PA40	158906	98316	10008	89076.7
PA198	247655	89604	286254	207838
PU46	27345	17994	19857	21732
PU149	476534	133171	37724	215810
PU145	73589	46015	124288	81297.3
PU128	10272	12403	24548	15741
PU166	69416	51606	29258	50093.3
PA160	96	71441	35126	35554.3
PA57	0	6422	14739	7053.67
PU212	99177	205480	40067	114908
PU48	69873	49927	2162	40654
PA59	21436	21445	24878	22586.3
PA509	27525	19677	11673	19625
PA364	442	33535	19702	17893
PA450	7541	192915	66607	89021
PU39	172536	132790	44634	116653
PA335	76371	75212	127893	93158.7
PU140	32505	7069	36839	25471
PA458	77137	93887	61051	77358.3
PA189	14476	27713	44924	29037.7
PU130	8108	44830	20773	24570.3
PA398	37852	130445	160134	109477
PA315	93993	108547	104310	102283
PU236	46814	16682	0	21165.3
PA415	49077	97815	52852	66581.3
PA182	4688	8539	5587	6271.33
PA204	126429	126662	189646	147579
PU112	104656	75484	31369	70503
PA22	37120	147641	53583	79448
PU41	25563	12206	25747	21172
PU23	14017	48754	30740	31170.3
PU92	25287	34065	50848	36733.3
PU131	26803	28248	23375	26142
PA363	34444	125211	62994	74216.3
PU118	25927	109723	21896	52515.3
PU116	42501	37245	10134	29960
PA106	10569	25210	46803	27527.3
PU269	20970	110129	105638	78912.3
PA11	37010	53370	95282	61887.3
PA137	3820	0	46604	16808
PA468	0	39239	49810	29683
PA512	45304	55741	60025	53690
PU28	194370	93847	93504	127240
PU208	77390	120320	204592	134101
PA163	58731	28025	40278	42344.7
PU102	10696	48345	36665	31902
PU144	40263	15522	50116	35300.3
PU235	35215	27977	11611	24934.3
PU93	8752	25460	65117	33109.7
PA185	10324	2700	41072	18032
PU13	17268	61087	0	26118.3
PA131	27418	33274	16786	25826
PA136	5761	71600	33093	36818
PU100	19894	44396	24593	29627.7
PA44	122716	6947	34649	54770.7
PU187	92173	35141	176791	101368
PU196	7455	32266	8159	15960
PA142	35057	153580	20941	69859.3
PA222	40469	10804	45391	32221.3
PA389	0	20246	0	6748.67
PU10	17686	14183	9559	13809.3
PA474	380999	119080	11426	170502
PU119	119715	114211	44927	92951
PA497	125549	219234	260262	201682
PA119	27368	32229	56328	38641.7
PU22	17059	55678	24554	32430.3
PU188	3220	48764	20225	24069.7
PA154	1252	15135	36257	17548
PU2	15116	0	10019	8378.33
PA406	9120	64081	33489	35563.3
PA26	35364	55789	9782	33645
PA153	5637	40677	34602	26972
PA444	59094	10225	12522	27280.3
PU73	12312	3088	18836	11412
PA58	1338	3113	29493	11314.7
PU71	37473	99512	0	45661.7
PA357	127491	263176	90678	160448
PU63	5343	18279	27223	16948.3
PU151	188160	115813	945	101639
PU89	91822	53697	63754	69757.7
PU110	33542	92565	22463	49523.3
PU222	28282	50409	14354	31015
PA327	59521	628480	545811	411271
PA43	4243	35240	1157	13546.7
PU234	23236	49200	0	24145.3
PU120	10333	44292	52246	35623.7
PA192	3859	109269	122190	78439.3
PA27	19181	11356	202	10246.3
PA183	63791	155781	63644	94405.3
PU17	0	25519	21330	15616.3
PA184	11779	42532	6781	20364
PU138	43174	91297	196427	110299
PU115	38122	14694	6083	19633
PU4	6204	23844	0	10016
PU230	29946	93476	35177	52866.3
PU254	30058	18925	28187	25723.3
PU18	19296	23451	17413	20053.3
PU233	18898	156621	41660	72393
PU184	397	21163	41928	21162.7
PU137	86738	97869	213919	132842
PA168	13417	18115	8433	13321.7
PU153	22176	43074	5163	23471
PU25	49173	4747	52975	35631.7
PU178	22593	6508	8942	12681
PA138	11253	71861	28014	37042.7
PA185	42945	13457	30679	29027
PU61	4396	17825	0	7407
PA105	37227	202190	48	79821.7
PA523	5835	24769	116905	49169.7
PA175	14007	62388	10203	28866
PU227	3946	28988	843	11259
PA218	29928	0	27863	19263.7
PU12	42221	9208	1443	17624
PU53	40804	2018	2762	15194.7
PU99	174304	102732	0	92345.3
PU87	15507	57581	27421	33503
PU97	40804	26734	41222	36253.3
PA194	58516	47828	18483	41609
PA403	15977	19468	0	11815
PU79	30598	44573	49476	41549
PU162	10620	1561	20233	10804.7
PU181	18206	0	36462	18222.7
PU69	110789	77740	5131	64553.3
PA172	9788	13913	4089	9263.33
PU229	515	19933	9781	10076.3
PU259	10437	58441	56085	41654.3
PU216	5697	6331	6941	6323
PU154	57019	1906	11738	23554.3
PU242	0	90407	149549	79985.3
PU245	848	14713	2312	5957.67
PA179	11073	45768	61576	39472.3
PU105	10016	43906	41012	31644.7
PU122	55565	79842	50840	62082.3
PU141	53264	18821	50746	40943.7
PU175	31340	0	19895	17078.3
PA13	14695	17402	57116	29737.7
PU185	4244	34131	48155	28843.3
PA23	56749	46381	634	34588
PA190	7011	13553	34796	18453.3
PU205	58068	13638	92186	54630.7
PU134	4485	14978	40718	20060.3
PA3	3653	3939	3593	3728.33
PU20	13734	17225	85630	38863
PA46	16219	0	22735	12984.7
PU101	24981	7022	3046	11683
PU25	28526	2642	4069	11745.7
PU250	55709	12682	57779	42056.7
PA216	19839	16457	13523	16606.3
PA215	41356	0	40945	27433.7
PU124	0	0	11392	3797.33
PU3	13798	774	0	4857.33
PA358	32126	4747	23981	20284.7
PU83	497	2659	0	1052
PU132	16951	13193	0	10048
PA214	0	14615	2325	5646.67
PA143	34617	10362	3752	16243.7
PU171	17618	5270	0	7629.33
PU244	20801	104053	13993	46282.3
PU218	32100	20430	5139	19223
PU207	9463	0	46271	18578
PA56	24905	24982	0	16629
PU77	76018	305	16818	31047
PU239	1091	0	31643	10911.3
PU219	19371	0	44740	21370.3
PA162	14132	91167	0	35099.7
PU172	26163	665	6692	11173.3
PA191	0	0	59430	19810
PU275	0	4830	2633	2487.67
PU168	12482	12894	0	8458.67
PU192	0	0	21602	7200.67
PA499	4981	9158	0	4713
PU173	97	0	7612	2569.67
PU29	6064	7312	1007	4794.33
PA21	9982	0	0	3327.33
PU139	16599	30534	13285	20139.3
PU33	688	960	27892	9846.67
PU143	9247	0	33278	14175
PU123	0	25039	8660	11233
PU5	13075	8449	1088	7537.33
PU81	16358	1588	603	6183
PA60	35060	0	55	11705
PU156	52020	11394	0	21138
PA135	19478	0	11889	10455.7
PU210	0	34609	3381	12663.3
PU24	0	0	12426	4142
PU215	0	12497	0	4165.67
PA369	8028	3409	0	3812.33
PU7	0	7378	9278	5552
PU67	11043	100	0	3714.33
PU8	0	0	8981	2993.67
PA50	8812	0	0	2937.33
PA375	0	6190	0	2063.33
PU1	0	0	0	0
PU152	0	0	0	0

## Sheet: CSC growth rate
Polymer name	CSC growth rate (ZsGreen intensity 48 hrs/ZsGreen intensity 18 hrs)
	#1	#2	#3	AVER
PU179	0	47.3542	0	15.7847
PU85	1.6657	0	42.7449	14.8035
PU77	14.6964	9.10513	2.22145	8.67434
PA431	1.6652	1.07956	16.6957	6.48015
PA171	5.01587	0.504604	12.4065	5.97567
PA500	3.41364	2.86749	11.6175	5.96621
PU278	1.30646	13.9233	1.46005	5.56327
PA329	7.04793	3.40933	5.45504	5.3041
PA531	6.69757	4.77378	3.17643	4.88259
PA511	11.1328	0.186181	2.491	4.60332
PA338	1.25834	10.7581	1.5306	4.51567
PA449	10.0404	1.9346	0	3.99168
PU197	0.240728	10.889	0.711589	3.9471
PA372	0.180939	11.1792	0.465959	3.94203
PU202	10.6148	0.248411	0.0429729	3.63541
PU214	4.11824	1.89959	4.85437	3.62406
PA323	3.4211	3.50223	3.39512	3.43948
PU189	7.08923	2.46226	0.762801	3.4381
PU129	3.46015	3.65379	3.18861	3.43418
PU246	3.79962	0.105106	6.01731	3.30734
PA387	1.12823	8.78754	0	3.30526
PA419	3.72978	3.15349	3.02242	3.3019
PA102	1.47459	2.68297	5.50266	3.22007
PA413	1.46284	4.95225	3.01967	3.14492
PA514	2.80728	2.64882	3.76621	3.07411
PA476	2.27215	2.41067	4.38439	3.0224
PU257	1.66418	3.69627	3.62202	2.99416
PU201	4.84471	2.43436	1.53261	2.93723
PA177	7.07903	0.166232	1.05947	2.76825
PA25	5.1079	2.60423	0.483943	2.73202
PA361	3.31695	3.56815	1.24182	2.70898
PA112	4.79687	2.63502	0.610352	2.68075
PA337	1.9538	2.94133	3.02477	2.63997
PA210	2.51597	2.54893	2.72657	2.59716
PU104	3.31443	2.05937	2.34254	2.57211
PU117	0.933679	3.67682	3.07648	2.56233
PA390	2.91697	2.72435	2.0223	2.55454
PA167	1.7688	2.07092	3.69039	2.51004
PU96	2.96156	1.22636	3.3118	2.49991
PU217	0.774715	5.40181	1.26511	2.48055
PA515	2.05079	2.223	3.02155	2.43178
PA397	2.33481	1.50537	3.43405	2.42474
PU161	1.36554	2.3137	3.56493	2.41473
PA18	1.91021	3.65748	1.63129	2.39966
PA12	1.97821	2.51077	2.62935	2.37278
PA117	2.55076	1.55431	3.00882	2.3713
PU223	2.19589	2.91522	1.97693	2.36268
PA465	2.89902	1.56908	2.58996	2.35269
PA434	2.12789	2.34071	2.58336	2.35065
PA120	1.92761	2.92147	2.16555	2.33821
PU14	0.499707	5.62059	0.793656	2.30465
PA459	2.33466	2.40978	2.12766	2.2907
PU220	2.6232	2.18871	2.04015	2.28402
PU163	2.72705	2.04349	2.06566	2.27873
PU264	2.73157	1.50433	2.56763	2.26784
PA504	1.48977	3.93496	1.36782	2.26418
PU183	3.78148	0.642747	2.3562	2.26014
PA528	1.93135	2.80496	2.01172	2.24935
PA196	2.05723	3.03449	1.6166	2.23611
PA518	2.14492	2.86367	1.67189	2.22683
PA394	1.68765	2.6177	2.31176	2.2057
PA442	2.83568	2.03357	1.72264	2.1973
PU135	0.816098	2.37175	3.38281	2.19022
PA330	1.38272	3.23137	1.95591	2.19
PA420	1.944	2.53408	2.07241	2.1835
PA307	2.81942	1.94914	1.71601	2.16152
PA423	1.91687	2.37085	2.18672	2.15815
PA178	3.54999	2.26188	0.632433	2.1481
PA453	2.13095	1.68052	2.62898	2.14682
PA164	0.0346928	6.38848	0	2.14106
PU225	1.55399	2.11415	2.72973	2.13263
PU142	1.7632	0.487976	4.12444	2.12521
PU98	1.15779	1.22225	3.99459	2.12488
PA432	1.548	2.52411	2.27703	2.11638
PA496	1.53964	3.08192	1.71838	2.11331
PA429	1.86962	2.06684	2.38915	2.10854
PU126	1.71872	1.80745	2.79364	2.1066
PA460	2.14633	2.61831	1.48366	2.08277
PA207	2.6012	1.49841	2.13789	2.07917
PA475	1.1093	1.57735	3.5372	2.07462
PA470	2.06123	2.45267	1.67166	2.06185
PA331	2.43068	1.1986	2.54976	2.05968
PA159	1.34121	1.50375	3.30106	2.04867
PA326	1.71244	2.14377	2.28714	2.04778
PA187	1.80576	2.01554	2.31111	2.04414
PA513	1.33394	2.661	2.12696	2.04063
PA325	1.72498	2.28189	2.1025	2.03645
PA332	2.77783	1.85852	1.43626	2.0242
PA113	0.212307	2.4326	3.42717	2.02402
PA437	2.93358	1.48642	1.59447	2.00482
PU148	1.51712	1.41617	3.04763	1.99364
PA100	0.810517	3.05904	2.0931	1.98755
PA128	2.0879	1.68721	2.18211	1.98574
PA134	1.90437	2.26494	1.77916	1.98282
PA201	1.88	1.56884	2.47823	1.97569
PA421	1.74532	1.24146	2.92726	1.97135
PA359	2.00417	1.63146	2.25208	1.96257
PA318	2.46796	1.82047	1.59161	1.96001
PA20	1.4108	0.932421	3.53119	1.95814
PA132	2.73094	1.54321	1.59648	1.95688
PU256	2.11719	1.61434	2.1229	1.95148
PA336	1.92802	2.06603	1.82555	1.93987
PA508	1.63783	1.91666	2.23289	1.92913
PA493	1.12412	2.11482	2.47902	1.90598
PA446	0.279539	2.59993	2.82279	1.90075
PA19	2.07097	1.81797	1.8009	1.89662
PA519	2.20369	2.5075	0.978054	1.89642
PU164	1.80875	1.0536	2.82239	1.89491
PA427	1.84318	1.91891	1.88463	1.88224
PA223	5.13248	0	0.512243	1.88157
PU121	1.88445	2.46846	1.28051	1.87781
PA481	1.81674	1.82075	1.98016	1.87255
PU205	0	4.63437	0.96691	1.86709
PA393	3.04399	1.88621	0.671037	1.86708
PU199	3.78655	1.49119	0.323223	1.86699
PA452	1.46831	1.22265	2.90753	1.86616
PU174	4.18123	1.1056	0.311199	1.86601
PA416	2.16788	1.70438	1.71788	1.86338
PU191	1.07304	0.344569	4.15822	1.85861
PA140	1.83224	1.65372	1.97316	1.8197
PA133	1.64342	2.64715	1.15595	1.8155
PA522	1.59178	1.81633	2.0223	1.81013
PA186	1.58134	2.20009	1.64647	1.8093
PA414	1.78853	1.78097	1.85731	1.80894
PA467	1.66332	2.04931	1.70856	1.80706
PA435	1.88804	2.14832	1.38257	1.80631
PA469	1.53546	2.31471	1.5329	1.79435
PA430	2.11172	1.69725	1.56136	1.79011
PA418	2.74536	1.66032	0.962017	1.78923
PA395	1.49532	1.9374	1.93165	1.78812
PA477	1.55954	1.77975	1.98495	1.77475
PU19	1.79751	1.69363	1.82221	1.77112
PA181	0.923785	3.72814	0.659075	1.77033
PA316	1.57508	1.41151	2.29008	1.75889
PA193	0.9283	2.97273	1.36808	1.75637
PA411	2.20453	1.04356	2.01993	1.75601
PA520	2.0985	1.65409	1.49812	1.75024
PU16	1.0579	2.12534	2.06369	1.74898
PA56	2.06366	1.68862	1.44261	1.73163
PU103	1.0233	2.15571	1.93353	1.70418
PA306	1.17595	1.95131	1.97602	1.7011
PA17	1.32562	3.76006	0	1.69522
PU462	2.06289	1.92449	1.0945	1.69396
PA208	2.74378	1.46632	0.866089	1.69206
PU35	2.16649	1.21321	1.6896	1.68976
PU69	2.87645	1.62525	0.546852	1.68285
PA37	0.796398	0.428718	3.80997	1.67836
PU271	1.44042	1.93934	1.64987	1.67654
PA396	1.12	1.66881	2.15389	1.64756
PA309	1.15038	1.96571	1.81138	1.64249
PA399	0.288282	2.17185	2.46695	1.64236
PA401	1.70835	1.65159	1.5647	1.64155
PA197	1.40065	1.82024	1.70017	1.64035
PA412	1.80662	0.78317	2.32074	1.63684
PU27	1.76858	1.37229	1.76791	1.63626
PA104	0.868883	1.75726	2.25012	1.62542
PA426	1.87033	2.10434	0.86681	1.61382
PU190	0.339767	0.946092	3.54297	1.60961
PA360	1.40753	1.58919	1.8298	1.60884
PU203	1.40306	1.72488	1.67481	1.60092
PU159	1.46022	2.50595	0.835939	1.60071
PA188	1.53306	1.38621	1.83846	1.58591
PA507	0.865653	2.14559	1.74618	1.58581
PA400	0.976496	2.03784	1.7245	1.57961
PA139	1.44437	1.73426	1.5298	1.56948
PA14	1.1673	1.199	2.25795	1.54142
PA443	1.30718	1.47797	1.82996	1.53837
PU226	1.09783	0.857114	2.65804	1.53766
PA324	1.59756	1.38446	1.62536	1.5358
PA55	2.55961	1.02283	1.01314	1.53186
PU247	0.949811	1.45091	2.16647	1.5224
PA155	3.33906	1.21305	0	1.51737
PA485	2.8427	1.70531	0	1.516
PU108	1.71196	0.767482	2.04986	1.50977
PA141	0.368882	1.851	2.29432	1.50474
PU95	1.67953	1.46609	1.36392	1.50318
PA180	0.535224	2.53976	1.42832	1.5011
PA517	1.50501	1.24235	1.75027	1.49921
PA199	1.759	0.205421	2.50359	1.48934
PU94	1.72172	1.40332	1.34264	1.48923
PA40	2.49362	1.57291	0.370105	1.47888
PA198	1.52486	0.966185	1.93454	1.47519
PU46	0.89182	2.02749	1.47548	1.46493
PU149	1.56614	1.05109	1.74124	1.45283
PU145	1.76303	0.737727	1.81854	1.43977
PU128	1.97159	0.870691	1.47312	1.43847
PU166	1.38177	1.73099	1.2025	1.43842
PA160	2	1.42529	0.879932	1.43507
PA57	0	3.27152	1.0045	1.42534
PU212	1.26152	2.07795	0.924758	1.42141
PU48	2.09627	1.70802	0.428713	1.411
PA59	1.38565	2.34039	0.472759	1.3996
PA509	1.39339	1.91224	0.872878	1.39284
PA364	0.0912092	1.71482	2.36235	1.38946
PA450	0.794375	1.84632	1.50982	1.3835
PU39	1.74347	1.35338	1.04353	1.38013
PA335	1.12915	0.864526	2.11806	1.37058
PU140	1.46142	1.37129	1.27145	1.36805
PA458	1.35929	1.47013	1.26675	1.36539
PA189	1.67682	0.742319	1.65967	1.3596
PU130	1.72547	1.39766	0.953021	1.35872
PA398	1.2856	1.29771	1.48451	1.35594
PA315	1.27548	1.3327	1.44803	1.35207
PU236	1.8983	2.13762	0	1.34531
PA415	1.46981	1.59959	0.935483	1.33496
PA182	2.96521	0.421846	0.608606	1.33189
PA204	1.33868	1.44163	1.20616	1.32883
PU112	1.26116	1.03329	1.68832	1.32759
PA22	0.440165	2.14932	1.39198	1.32716
PU41	0.960943	1.48817	1.52043	1.32318
PU23	0.317062	2.67292	0.977798	1.32259
PU92	0.515672	1.36686	2.08257	1.3217
PU131	0.986601	1.28086	1.69531	1.32092
PA363	1.30356	1.42958	1.22492	1.31935
PU118	0.709124	1.30472	1.94372	1.31919
PU116	1.48933	1.45744	0.945159	1.29731
PA106	2.06789	0.474488	1.34252	1.29497
PU269	1.12019	2.03175	0.728648	1.29353
PA11	0.689007	0.808049	2.3786	1.29189
PA137	2.35802	0	1.50098	1.28634
PA468	0	1.70879	2.14911	1.28597
PA512	1.018	1.25469	1.58181	1.28483
PU28	1.35815	1.80198	0.692212	1.28411
PU208	1.09812	0.967607	1.7849	1.28354
PA163	1.26276	1.20021	1.37688	1.27995
PU102	0.947639	1.70523	1.1797	1.27752
PU144	2.95682	0.305635	0.569196	1.27722
PU235	0.954828	0.760989	2.07933	1.26505
PU93	0.978752	0.559437	2.24984	1.26268
PA185	0.668393	2.46575	0.639432	1.25786
PU13	0.985054	2.78593	0	1.25699
PA131	0.904705	1.71941	1.12688	1.25033
PA136	0.475369	1.99894	1.26633	1.24688
PU100	1.46743	0.786522	1.47582	1.24326
PA44	2.67705	0.144947	0.850032	1.22401
PU187	1.27161	1.20859	1.16952	1.21657
PU196	1.8984	1.17293	0.564129	1.21182
PA142	0.593141	1.16431	1.86607	1.20784
PA222	2.19606	0.178372	1.23843	1.20429
PA389	0	3.59801	0	1.19934
PU10	1.91076	1.27396	0.400847	1.19519
PA474	1.47058	1.28228	0.820539	1.19113
PU119	0.868337	1.09096	1.60677	1.18869
PA497	0.976716	1.47313	1.10982	1.18655
PA119	1.69064	1.2625	0.603491	1.18554
PU22	0.567008	0.884199	2.0938	1.18167
PU188	0.244904	1.11206	2.18436	1.18044
PA154	0.116966	1.50852	1.90907	1.17818
PU2	3.00338	0	0.521226	1.17487
PA406	0.549894	1.30061	1.67069	1.17373
PA26	1.71979	1.73247	0.0518801	1.16805
PA153	0.225688	2.04181	1.23649	1.168
PA444	2.54146	0.722309	0.195519	1.1531
PU73	0.902242	1.4839	1.06744	1.15119
PA58	0.253697	1.18908	1.98807	1.14361
PU71	1.88638	1.54156	0	1.14265
PA357	0.750075	1.45288	1.21987	1.14094
PU63	0.423476	0.772733	2.16761	1.12127
PU151	0.780646	1.26603	1.30886	1.11851
PU89	1.00285	1.08685	1.25752	1.11574
PU110	1.35054	1.78538	0.189742	1.10856
PU222	0.720542	2.19379	0.409564	1.10797
PA327	1.24373	1.12183	0.957209	1.10759
PA43	0.0482488	2.51355	0.756209	1.106
PU234	0.922027	2.32185	0	1.08129
PU120	1.9814	0.540832	0.715385	1.07921
PA192	0.189678	1.36922	1.65938	1.07276
PA27	1.21499	1.99543	0.00398336	1.07147
PA183	1.26776	1.15499	0.771312	1.06469
PU17	0	1.86966	1.31221	1.06062
PA184	1.63734	1.18536	0.353933	1.05888
PU138	1.468	1.45693	0.248267	1.05773
PU115	1.57783	0.973564	0.600731	1.05071
PU4	0.279359	2.85011	0	1.04316
PU230	0.310132	1.97707	0.826275	1.03783
PU254	0.569561	0.766132	1.76478	1.03349
PU18	0.833197	1.06152	1.15181	1.01551
PU233	0.297382	1.4752	1.26561	1.01273
PU184	0.36489	0.97127	1.67759	1.00458
PU137	0.745108	0.918552	1.34835	1.004
PA168	1.02373	0.859631	1.11799	1.00045
PU153	0.682192	1.6421	0.651976	0.99209
PU25	1.36055	0.982002	0.63343	0.991994
PU178	0.721176	0.822236	1.43209	0.991836
PA138	0.810151	1.04632	1.06142	0.972628
PA185	0.707927	0.352573	1.77438	0.944959
PU61	0.99009	1.84181	0	0.943965
PA105	1.19249	1.53668	0.0871143	0.938759
PA523	0.87455	0.72049	1.20033	0.93179
PA175	1.09165	1.45542	0.207813	0.918295
PU227	1.17615	1.24423	0.29089	0.903757
PA218	1.47778	0	1.22918	0.902319
PU12	2.14429	0.518323	0.0311434	0.897917
PU53	0.862755	0.603469	1.22701	0.897745
PU99	1.33681	1.34688	0	0.894564
PU87	0.833755	1.10861	0.704168	0.882176
PU97	0.85448	1.25742	0.519915	0.877272
PA194	0.955582	0.980765	0.663639	0.866662
PA403	1.30766	1.29227	0	0.866643
PU79	0.555963	1.24708	0.764947	0.855996
PU162	0.864539	0.407678	1.27685	0.84969
PU181	0.456852	0	2.07879	0.845214
PU69	1.27615	0.876655	0.372243	0.841683
PA172	1.32755	0.970291	0.178824	0.825554
PU229	0.0491365	1.25546	1.17152	0.825373
PU259	0.243622	0.878918	1.34626	0.822932
PU216	0.995631	0.853235	0.6194	0.822755
PU154	1.91153	0.0750453	0.467407	0.817994
PU242	0	1.05714	1.39347	0.816873
PU245	1.90562	0.528427	0	0.811348
PA179	0.470071	0.998669	0.95865	0.80913
PU105	0.668357	0.384368	1.36853	0.807084
PU122	0.311112	1.19811	0.90519	0.804804
PU141	1.1184	0.48479	0.791978	0.798391
PU175	1.41279	0	0.980001	0.797598
PA13	0.556523	0.777847	1.0545	0.796291
PU185	0.233443	1.11846	1.02994	0.79395
PA23	1.28168	1.07748	0.0151885	0.791448
PA190	0.140698	0.755673	1.46325	0.786539
PU205	1.07777	0.306245	0.94639	0.776801
PU134	0.302468	0.686749	1.31927	0.769496
PA3	0.514652	1.26453	0.499791	0.759657
PU20	0.436693	0.459101	1.36026	0.752019
PA46	1.75949	0	0.421159	0.726884
PU101	1.17646	0.255253	0.748587	0.726767
PU25	1.05309	0.52504	0.585131	0.721086
PU250	1.52381	0.17024	0.404833	0.699628
PA216	1.25611	0.188209	0.629504	0.691274
PA215	0.605284	0	1.46253	0.689271
PU124	0	0	2.03356	0.677853
PU3	1.57998	0.422028	0	0.667337
PA358	0.72012	0.306713	0.93246	0.653098
PU83	1.13212	0.821186	0	0.651101
PU132	1.20579	0.731847	0	0.645879
PA214	0	1.74092	0.134814	0.625244
PA143	1.03294	0.397621	0.442349	0.624304
PU171	0.736231	1.12679	0	0.621007
PU244	0.352267	1.09907	0.347618	0.59965
PU218	0.891964	0.455254	0.424465	0.590561
PU207	0.518805	0	1.2507	0.589836
PA56	0.649634	1.10467	0	0.584766
PU77	0.773547	0.0088046	0.877766	0.553373
PU239	0.292415	0	1.33893	0.543783
PU219	0.998196	0	0.626058	0.541418
PA162	0.776014	0.842368	0	0.539461
PU172	1.22234	0.0582108	0.253898	0.511484
PA191	0	0	1.42255	0.474184
PU275	0	0.562216	0.855982	0.472733
PU168	0.721378	0.68607	0	0.469149
PU192	0	0	1.40601	0.468671
PA499	0.463306	0.902533	0	0.45528
PU173	0.00554825	0	1.34345	0.449667
PU29	0.545864	0.62304	0.111197	0.4267
PA21	1.26965	0	0	0.423217
PU139	0.518686	0.644082	0.0710253	0.411265
PU33	0.032737	0.301697	0.811522	0.381985
PU143	0.510686	0	0.634919	0.381868
PU123	0	0.491713	0.626628	0.37278
PU5	0	1.09273	0.0234271	0.372053
PU81	0.826287	0	0.0596793	0.295322
PA60	0.860115	0	0.00902972	0.289715
PU156	0.722721	0.113897	0	0.278873
PA135	0.832286	0	0	0.277429
PU210	0	0.438072	0.391955	0.276676
PU24	0	0	0.746396	0.248799
PU215	0	0.610682	0	0.203561
PA369	0	0.60251	0	0.200837
PU7	0	0	0.519107	0.173036
PU67	0.483029	0.0219587	0	0.168329
PU8	0	0	0.498723	0.166241
PA50	0.435397	0	0	0.145132
PA375	0	0.223498	0	0.0744993
PU1	0	0	0	0
PU152	0	0	0	0

## Sheet: Hoechst Slide A 48hrs
Polymer name	Hoechst intensity of Slide A at 48 hrs
	#1	#2	#3	AVER
PU179	516	825	211	517.333
PU85	5427	422	0	1949.67
PU77	1967	1041	5359	2789
PA431	26985	33173	66606	42254.7
PA171	1474	2121	417	1337.33
PA500	88570	55859	33966	59465
PU278	2499	584	2065	1716
PA329	51900	27018	33284	37400.7
PA531	72629	76822	224125	124525
PA511	37436	4704	32409	24849.7
PA338	80016	64130	118282	87476
PA449	32997	32334	13675	26335.3
PU197	1019	3406	1945	2123.33
PA372	2861	4032	1609	2834
PU202	1232	1485	6348	3021.67
PU214	8598	3061	3597	5085.33
PA323	45898	82035	80880	69604.3
PU189	12728	26842	18991	19520.3
PU129	4838	6129	10602	7189.67
PU246	5506	1615	2151	3090.67
PA387	1934	7220	621	3258.33
PA419	53495	57350	59495	56780
PA102	138702	146722	68557	117994
PA413	28150	20734	11835	20239.7
PA514	57831	32785	46073	45563
PA476	37514	44530	31840	37961.3
PU257	1332	270	10291	3964.33
PU201	9324	14134	13693	12383.7
PA177	544	337	897	592.667
PA25	1712	9587	1463	4254
PA361	139033	57990	58436	85153
PA112	40355	16110	40718	32394.3
PA337	28355	57057	90848	58753.3
PA210	52113	69151	43973	55079
PU104	12024	69528	36142	39231.3
PU117	3593	53433	9470	22165.3
PA390	69876	57450	71659	66328.3
PA167	46268	13585	35870	31907.7
PU96	11389	39633	26791	25937.7
PU217	18437	2928	4583	8649.33
PA515	32867	20835	37634	30445.3
PA397	10477	24243	36927	23882.3
PU161	15653	37798	58238	37229.7
PA18	7034	3240	9093	6455.67
PA12	48092	52977	80337	60468.7
PA117	31432	21137	27906	26825
PU223	94652	121926	42140	86239.3
PA465	41461	30745	43396	38534
PA434	72073	100821	94425	89106.3
PA120	25382	21145	9401	18642.7
PU14	15270	740	6242	7417.33
PA459	50095	111073	37393	66187
PU220	41158	72163	55306	56209
PU163	23984	30771	10903	21886
PU264	65879	60550	96100	74176.3
PA504	17905	49813	15965	27894.3
PU183	3429	6393	382	3401.33
PA528	59939	94782	158195	104305
PA196	13366	12792	63162	29773.3
PA518	14788	7238	22880	14968.7
PA394	83159	24940	35028	47709
PA442	20481	128773	29773	59675.7
PU135	12453	15166	11092	12903.7
PA330	36465	70506	39225	48732
PA420	87858	171542	147169	135523
PA307	21853	57592	46400	41948.3
PA423	31309	23803	22617	25909.7
PA178	1462	87	680	743
PA453	21588	17081	17751	18806.7
PA164	0	1026	0	342
PU225	1849	1950	3537	2445.33
PU142	896	8322	9283	6167
PU98	6551	13352	18797	12900
PA432	37888	59761	50778	49475.7
PA496	22859	43802	46279	37646.7
PA429	55864	26409	63112	48461.7
PU126	11505	12065	2415	8661.67
PA460	101637	118437	95808	105294
PA207	18827	71931	70552	53770
PA475	7774	6333	5334	6480.33
PA470	32480	6967	30613	23353.3
PA331	40889	38955	58657	46167
PA159	42631	19800	10307	24246
PA326	58189	83745	42967	61633.7
PA187	89132	70451	34379	64654
PA513	9241	6656	3601	6499.33
PA325	25833	31305	21395	26177.7
PA332	24907	56650	63335	48297.3
PA113	12485	21359	25401	19748.3
PA437	61335	53733	37733	50933.7
PU148	10680	6632	822	6044.67
PA100	24825	17139	23041	21668.3
PA128	1153	47730	28218	25700.3
PA134	30691	57695	86510	58298.7
PA201	61902	79468	46936	62768.7
PA421	33424	50156	28656	37412
PA359	43200	27152	83389	51247
PA318	39488	82472	71797	64585.7
PA20	26075	15506	19339	20306.7
PA132	3305	13197	22826	13109.3
PU256	5404	9439	12178	9007
PA336	22351	32678	95487	50172
PA508	99395	28728	34302	54141.7
PA493	25866	34975	45556	35465.7
PA446	22279	20533	43845	28885.7
PA19	49655	31318	14697	31890
PA519	73070	67864	11459	50797.7
PU164	33260	7747	11690	17565.7
PA427	30843	20466	8405	19904.7
PA223	1739	0	0	579.667
PU121	46958	32559	22675	34064
PA481	127491	136998	54460	106316
PU205	0	229	1149	459.333
PA393	21146	29472	15912	22176.7
PU199	12176	1421	5820	6472.33
PA452	69536	79567	66873	71992
PU174	6973	3229	5391	5197.67
PA416	61457	129756	102650	97954.3
PU191	24685	18988	60266	34646.3
PA140	23850	26827	21840	24172.3
PA133	24999	20092	31373	25488
PA522	121843	105175	17796	81604.7
PA186	66151	49710	11118	42326.3
PA414	69036	103472	55863	76123.7
PA467	75801	97685	150048	107845
PA435	15427	89570	53295	52764
PA469	52019	9057	54496	38524
PA430	48994	66025	40140	51719.7
PA418	21678	71463	36726	43289
PA395	56514	97335	58657	70835.3
PA477	103886	81242	54171	79766.3
PU19	13237	47309	23647	28064.3
PA181	4700	597	9882	5059.67
PA316	41037	73863	56743	57214.3
PA193	6391	6628	216	4411.67
PA411	32689	18446	8475	19870
PA520	105141	129989	20063	85064.3
PU16	19544	16751	34203	23499.3
PA56	64999	35782	41439	47406.7
PU103	17900	12134	7742	12592
PA306	20700	26929	57910	35179.7
PA17	7037	15488	0	7508.33
PU462	25382	21145	9401	18642.7
PA208	39562	8598	5007	17722.3
PU35	4322	3314	2428	3354.67
PU69	1011	675	0	562
PA37	7602	2631	259	3497.33
PU271	17437	25302	37373	26704
PA396	38607	71433	70065	60035
PA309	17142	36403	37747	30430.7
PA399	4388	13367	16642	11465.7
PA401	135250	133720	87352	118774
PA197	12877	21171	11174	15074
PA412	2591	641	12249	5160.33
PU27	163237	109935	89407	120860
PA104	59071	99590	49770	69477
PA426	20959	28617	23555	24377
PU190	16125	22431	10426	16327.3
PA360	33482	30420	72292	45398
PU203	29411	14888	29770	24689.7
PU159	1905	974	4449	2442.67
PA188	29184	24010	46355	33183
PA507	21473	44643	19792	28636
PA400	11190	17742	37641	22191
PA139	11726	16858	13414	13999.3
PA14	1450	5300	10170	5640
PA443	19752	36566	193227	83181.7
PU226	2996	5513	5733	4747.33
PA324	74497	18564	9181	34080.7
PA55	7879	16755	18168	14267.3
PU247	23002	20049	7484	16845
PA155	1088	308	3016	1470.67
PA485	16178	18292	10930	15133.3
PU108	23778	26709	68263	39583.3
PA141	5535	3028	10269	6277.33
PU95	6022	41230	45722	30991.3
PA180	2402	8774	32721	14632.3
PA517	18479	8164	17393	14678.7
PA199	2917	15882	24610	14469.7
PU94	4667	5844	6678	5729.67
PA40	5064	3896	1023	3327.67
PA198	86060	52392	121974	86808.7
PU46	7907	5071	4763	5913.67
PU149	124857	39221	11272	58450
PU145	18387	31287	54739	34804.3
PU128	2019	4732	6651	4467.33
PU166	19696	22875	16198	19589.7
PA160	1762	6099	3791	3884
PA57	2153	829	5677	2886.33
PU212	13272	25902	9480	16218
PU48	4918	11360	3186	6488
PA59	2433	5954	2159	3515.33
PA509	8607	3925	6627	6386.33
PA364	1853	12117	4637	6202.33
PA450	18798	50633	41528	36986.3
PU39	51646	2474	6225	20115
PA335	29541	26569	34871	30327
PU140	8781	0	4136	4305.67
PA458	59014	98222	48175	68470.3
PA189	7926	873	8101	5633.33
PU130	2047	9950	7372	6456.33
PA398	17425	38901	43440	33255.3
PA315	23959	55398	27239	35532
PU236	410	1105	164	559.667
PA415	20377	44333	36743	33817.7
PA182	2838	4047	0	2295
PA204	50459	59566	80029	63351.3
PU112	20362	20816	7312	16163.3
PA22	14433	47063	32340	31278.7
PU41	0	0	0	0
PU23	2772	6470	1772	3671.33
PU92	7576	4736	6021	6111
PU131	9055	7590	6290	7645
PA363	25435	27721	26807	26654.3
PU118	8039	28840	7764	14881
PU116	6714	2018	423	3051.67
PA106	3817	6731	23725	11424.3
PU269	5724	27654	24964	19447.3
PA11	25344	30513	28717	28191.3
PA137	2391	60	18819	7090
PA468	5847	17207	26701	16585
PA512	20004	27273	24312	23863
PU28	9683	18484	49989	26052
PU208	28384	44282	38834	37166.7
PA163	3126	0	188	1104.67
PU102	4139	14147	15353	11213
PU144	4908	3029	6997	4978
PU235	3173	11566	960	5233
PU93	5062	3107	5039	4402.67
PA185	4096	1977	9924	5332.33
PU13	371	1179	138	562.667
PA131	863	5485	4656	3668
PA136	1321	33504	14176	16333.7
PU100	124	1352	785	753.667
PA44	2470	1326	3753	2516.33
PU187	11179	6015	6915	8036.33
PU196	1126	18971	211	6769.33
PA142	8115	54590	6312	23005.7
PA222	2698	718	12887	5434.33
PA389	0	7437	0	2479
PU10	3691	6256	2205	4050.67
PA474	160119	56858	11320	76099
PU119	46713	22542	21636	30297
PA497	89083	83214	124178	98825
PA119	886	1524	15120	5843.33
PU22	5251	10437	2906	6198
PU188	61	992	3195	1416
PA154	394	2074	2166	1544.67
PU2	5594	0	735	2109.67
PA406	1499	738	1397	1211.33
PA26	621	466	1644	910.333
PA153	2432	2698	5573	3567.67
PA444	20829	17812	40113	26251.3
PU73	3463	1089	784	1778.67
PA58	4545	1031	9798	5124.67
PU71	1098	286	986	790
PA357	40268	36797	29262	35442.3
PU63	5956	7303	4331	5863.33
PU151	80948	7936	187	29690.3
PU89	47011	15805	13098	25304.7
PU110	9802	12226	3265	8431
PU222	9189	4509	2253	5317
PA327	33495	216667	213788	154650
PA43	358	765	3782	1635
PU234	284	351	0	211.667
PU120	4612	10495	27418	14175
PA192	2559	20653	2814	8675.33
PA27	9357	1867	2897	4707
PA183	18279	8206	7503	11329.3
PU17	0	0	0	0
PA184	989	6712	3306	3669
PU138	26331	35866	47840	36679
PU115	14566	6859	7543	9656
PU4	379	867	182	476
PU230	12542	3228	12978	9582.67
PU254	4030	848	536	1804.67
PU18	2434	2407	8515	4452
PU233	526	9871	245	3547.33
PU184	2237	5579	115	2643.67
PU137	69965	81415	11434	54271.3
PA168	1278	1823	3532	2211
PU153	8012	6143	8193	7449.33
PU25	167	194	731	364
PU178	3200	0	232	1144
PA138	13884	12817	2262	9654.33
PA185	9829	3295	2024	5049.33
PU61	0	0	0	0
PA105	10017	46860	1935	19604
PA523	11138	27220	45104	27820.7
PA175	2111	23379	6079	10523
PU227	182	959	614	585
PA218	1561	1647	5284	2830.67
PU12	113	553	705	457
PU53	3884	416	999	1766.33
PU99	43441	11805	239	18495
PU87	247	514	2560	1107
PU97	14234	9872	5279	9795
PA194	105	753	4227	1695
PA403	0	0	0	0
PU79	10639	21501	18297	16812.3
PU162	2571	4014	3067	3217.33
PU181	2499	4128	5762	4129.67
PU69	41637	24427	1321	22461.7
PA172	4931	6513	3752	5065.33
PU229	544	1196	7843	3194.33
PU259	1581	10911	9983	7491.67
PU216	1185	1258	0	814.333
PU154	14021	1216	790	5342.33
PU242	5054	3816	24262	11044
PU245	136	0	0	45.3333
PA179	706	1440	2020	1388.67
PU105	8911	9153	5980	8014.67
PU122	416	6543	6504	4487.67
PU141	14653	9783	49662	24699.3
PU175	0	1266	7205	2823.67
PA13	737	8936	25286	11653
PU185	9935	14684	7258	10625.7
PA23	27211	2570	5982	11921
PA190	7998	14550	7740	10096
PU205	14404	2833	12140	9792.33
PU134	8086	7452	11530	9022.67
PA3	1246	550	2563	1453
PU20	3841	3014	5454	4103
PA46	818	1312	886	1005.33
PU101	264	1381	416	687
PU25	8462	6539	2157	5719.33
PU250	25607	12470	18977	19018
PA216	5862	2479	6658	4999.67
PA215	4135	203	5775	3371
PU124	176	57	652	295
PU3	733	0	0	244.333
PA358	809	2943	2240	1997.33
PU83	0	0	0	0
PU132	1629	4286	0	1971.67
PA214	0	0	666	222
PA143	6685	6641	3798	5708
PU171	6121	2123	0	2748
PU244	1806	7742	1719	3755.67
PU218	6881	13249	11088	10406
PU207	211	0	0	70.3333
PA56	12558	9795	757	7703.33
PU77	426	0	825	417
PU239	361	0	913	424.667
PU219	535	1015	5805	2451.67
PA162	7591	9204	2408	6401
PU172	4316	0	0	1438.67
PA191	5664	2585	19017	9088.67
PU275	0	0	127	42.3333
PU168	2379	96	140	871.667
PU192	0	0	0	0
PA499	2530	2904	1865	2433
PU173	1012	893	1095	1000
PU29	0	0	565	188.333
PA21	5551	1642	2955	3382.67
PU139	5322	11226	9113	8553.67
PU33	3589	1185	290	1688
PU143	4346	0	10632	4992.67
PU123	0	880	565	481.667
PU5	2188	4381	7096	4555
PU81	1198	502	2363	1354.33
PA60	4489	0	683	1724
PU156	9885	1315	184	3794.67
PA135	1274	1237	0	837
PU210	463	595	543	533.667
PU24	0	0	0	0
PU215	1951	1730	350	1343.67
PA369	842	154	696	564
PU7	1551	0	614	721.667
PU67	5301	156	525	1994
PU8	285	839	1575	899.667
PA50	4422	193	0	1538.33
PA375	336	1144	781	753.667
PU1	0	0	279	93
PU152	0	0	0	0

## Sheet: ZsGreen Hoechst ratio 48hrs
	Polymer name	ZsGreen intensity at 48 hrs/ Hoechst intensity at 48 hrs
		#1	#2	#3	AVER
	PU179	0	2.75515	0	0.918384
	PU85	3.61378	0	0	1.20459
	PU77	0.418404	7.15466	4.46445	4.0125
	PA431	1.6876	1.51837	3.72812	2.31137
	PA171	1.2863	2.09288	10.0264	4.46852
	PA500	4.27015	4.35203	1.95027	3.52415
	PU278	10.9792	31.399	6.71622	16.3648
	PA329	3.70335	3.47431	2.0962	3.09129
	PA531	4.7449	3.61572	3.07791	3.81284
	PA511	3.30778	1.22236	1.76766	2.09927
	PA338	3.23393	1.8416	2.1468	2.40744
	PA449	1.90329	0.879167	1.69441	1.49229
	PU197	1.32483	8.03406	44.9208	18.0932
	PA372	5.29675	13.6634	1.99068	6.98362
	PU202	9.86526	3.23704	0.196282	4.43286
	PU214	6.52605	8.83763	6.67223	7.3453
	PA323	2.43542	2.77438	2.77826	2.66269
	PU189	1.92882	2.18505	2.79269	2.30219
	PU129	7.26788	4.19628	2.38078	4.61498
	PU246	22.354	6.07368	5.17248	11.2
	PA387	3.09359	4.27936	4.26087	3.87794
	PA419	1.63714	3.17972	2.9069	2.57459
	PA102	2.08101	3.25713	4.0506	3.12958
	PA413	2.17321	1.30554	1.94575	1.80817
	PA514	4.51682	2.84822	2.56997	3.31167
	PA476	4.58735	1.8135	4.19243	3.53109
	PU257	11.5443	53.637	3.74978	22.977
	PU201	7.1538	3.48861	4.06595	4.90278
	PA177	41.8235	1.51335	13.2263	18.8544
	PA25	7.63201	4.62063	10.8667	7.70645
	PA361	1.60612	3.01702	1.20982	1.94432
	PA112	2.04522	1.27318	2.25372	1.85738
	PA337	4.44892	2.28261	3.49017	3.40723
	PA210	2.91891	4.74628	3.49724	3.72081
	PU104	1.54558	3.43587	2.61878	2.53341
	PU117	13.6824	4.19711	13.1038	10.3278
	PA390	2.15633	2.14562	3.50366	2.60187
	PA167	4.82826	5.4664	3.14388	4.47951
	PU96	7.45553	2.06209	3.93841	4.48534
	PU217	1.01671	5.30772	5.43836	3.92093
	PA515	2.80978	4.26921	2.88425	3.32108
	PA397	3.8638	4.71468	5.49725	4.69191
	PU161	6.11289	4.32097	3.47201	4.63529
	PA18	2.23202	1.80278	6.20279	3.41253
	PA12	1.73124	1.03664	1.63236	1.46675
	PA117	2.4533	2.04125	4.62019	3.03825
	PU223	2.93812	4.46237	3.07494	3.49181
	PA465	1.90487	1.82768	3.4523	2.39495
	PA434	3.00549	3.18108	2.29951	2.8287
	PA120	2.52521	2.63892	11.6006	5.58824
	PU14	0.61336	99.6743	0.825697	33.7045
	PA459	3.81924	2.66453	4.84179	3.77519
	PU220	2.51759	3.88974	2.76021	3.05584
	PU163	3.29136	3.995	4.98863	4.09166
	PU264	3.3968	1.62368	3.46828	2.82959
	PA504	1.10595	3.97288	3.24096	2.77326
	PU183	26.7781	8.39934	166.895	67.3576
	PA528	3.62794	1.39701	2.87604	2.63366
	PA196	2.70829	1.60264	1.81698	2.04264
	PA518	1.98465	1.92995	2.884	2.2662
	PA394	2.64341	5.89844	4.36805	4.3033
	PA442	5.93081	2.59688	3.06533	3.86434
	PU135	0.643219	1.7681	2.6896	1.7003
	PA330	0.862169	3.16404	4.20199	2.74273
	PA420	2.36602	3.0714	2.80181	2.74641
	PA307	5.4048	2.39422	2.28259	3.36053
	PA423	2.33406	2.1078	3.94318	2.79501
	PA178	32.909	117.644	21.7882	57.447
	PA453	3.16741	2.45805	2.94992	2.85846
	PA164	0	13.6238	0	4.54126
	PU225	17.3478	13.3821	7.39582	12.7085
	PU142	20.6842	0.502283	14.8561	12.0142
	PU98	4.28316	8.93237	7.85913	7.02489
	PA432	1.97337	3.79252	3.77545	3.18045
	PA496	2.99838	5.47425	1.70401	3.39221
	PA429	2.88545	4.22939	4.74162	3.95215
	PU126	2.80417	2.69581	11.1665	5.55548
	PA460	2.79483	3.06925	3.25121	3.03843
	PA207	1.35635	2.14907	2.78494	2.09679
	PA475	0.962182	1.11732	0.525872	0.868458
	PA470	5.98562	1.20855	1.34779	2.84732
	PA331	2.02348	1.92589	3.56489	2.50475
	PA159	2.84683	1.47747	2.35849	2.2276
	PA326	1.60314	2.62349	2.90376	2.3768
	PA187	3.57092	3.3791	3.26711	3.40571
	PA513	2.79591	14.4408	9.09969	8.7788
	PA325	4.71293	3.60182	3.02014	3.7783
	PA332	2.92014	2.85184	2.91074	2.89424
	PA113	1.3513	4.67807	2.08401	2.70446
	PA437	3.98515	3.61811	4.07333	3.8922
	PU148	7.63558	9.09575	71.0742	29.2685
	PA100	1.68258	0.535095	2.94783	1.72184
	PA128	2.24545	2.81393	1.78772	2.28237
	PA134	1.50663	3.35653	3.56897	2.81071
	PA201	3.56816	3.31126	3.35097	3.41013
	PA421	2.03043	2.50433	3.30011	2.61162
	PA359	1.36683	2.25773	2.8192	2.14792
	PA318	2.56789	2.31801	3.23632	2.70741
	PA20	1.74105	2.13556	1.13848	1.6717
	PA132	12.7664	5.67364	1.83401	6.75802
	PU256	4.24926	6.45821	1.10207	3.93651
	PA336	6.72905	2.26626	2.88235	3.95922
	PA508	2.64242	2.2383	1.54204	2.14092
	PA493	1.85228	2.34773	1.86851	2.02284
	PA446	0.274294	2.78011	4.45891	2.50444
	PA19	1.83528	4.70155	6.70232	4.41305
	PA519	4.49611	4.27913	1.76569	3.51364
	PU164	4.18443	5.05705	2.98246	4.07465
	PA427	3.29709	4.31159	3.19905	3.60257
	PA223	2.76251	0	0	0.920836
	PU121	3.52675	3.65966	5.75533	4.31391
	PA481	2.77207	3.63614	3.85134	3.41985
	PU205	#DIV/0!	106.934	14.3943	#DIV/0!
	PA393	2.70325	3.24474	1.51181	2.4866
	PU199	2.91237	29.0127	1.00893	10.978
	PA452	1.02046	1.34725	4.42875	2.26549
	PU174	4.72809	13.171	1.07884	6.32596
	PA416	2.27159	1.945	2.84163	2.35274
	PU191	0.805793	1.26411	1.63055	1.23349
	PA140	4.50931	2.90841	2.19766	3.20513
	PA133	1.87455	0.791957	0.947885	1.2048
	PA522	2.17486	2.50721	7.22235	3.96814
	PA186	2.31986	3.16178	2.29969	2.59378
	PA414	1.52228	3.02002	2.64794	2.39675
	PA467	1.95856	2.2506	3.41857	2.54258
	PA435	4.77475	4.24431	1.62912	3.54939
	PA469	1.74869	2.68069	3.036	2.48846
	PA430	2.95091	2.00956	2.25899	2.40649
	PA418	1.47361	2.28606	2.45646	2.07205
	PA395	2.05597	3.04274	3.14951	2.74941
	PA477	2.38585	3.4721	1.85315	2.57036
	PU19	1.79724	3.33271	5.83118	3.65371
	PA181	2.62532	10.4975	2.81411	5.3123
	PA316	1.47333	1.88847	2.55209	1.97129
	PA193	4.3616	5.19734	180.213	63.2573
	PA411	4.7188	3.10528	3.48024	3.76811
	PA520	2.92835	2.93911	3.51632	3.12793
	PU16	0.78244	3.41442	2.00757	2.06815
	PA56	1.7764	3.6963	1.68554	2.38608
	PU103	3.98223	7.87242	6.17347	6.00938
	PA306	1.75155	4.54072	3.94041	3.41089
	PA17	2.23774	1.70183	#DIV/0!	#DIV/0!
	PU462	3.95087	1.92249	0.710882	2.19475
	PA208	2.74961	2.70412	1.83683	2.43018
	PU35	51.0398	16.1986	28.2813	31.8399
	PU69	25.0089	66.8015	#DIV/0!	#DIV/0!
	PA37	7.21336	5.08628	148.78	53.6932
	PU271	1.41349	1.36977	2.42309	1.73545
	PA396	1.25182	2.52782	3.55935	2.44633
	PA309	1.58605	2.6989	3.25705	2.514
	PA399	0.661577	1.26408	5.03677	2.32081
	PA401	2.82426	2.73148	2.98461	2.84679
	PA197	2.1366	2.39431	4.65044	3.06045
	PA412	2.00116	16.8424	4.51245	7.78535
	PU27	3.27679	3.17177	5.27673	3.90843
	PA104	2.37863	1.91448	3.18905	2.49405
	PA426	2.27582	2.87483	2.22968	2.46011
	PU190	0.862388	2.52405	4.10877	2.4984
	PA360	3.59554	2.42035	2.69031	2.90207
	PU203	3.99259	2.10351	1.361	2.4857
	PU159	24.7732	85.1407	3.24455	37.7195
	PA188	4.55763	1.89958	3.59713	3.35145
	PA507	1.04694	2.0846	1.68406	1.6052
	PA400	1.30688	1.49053	1.21609	1.33784
	PA139	2.2752	1.8899	5.3673	3.17747
	PA14	19.3634	8.31453	0.753982	9.47732
	PA443	1.52359	1.28505	3.60011	2.13625
	PU226	10.7911	3.09559	2.15036	5.34567
	PA324	2.11352	3.82585	4.09465	3.34467
	PA55	2.80099	1.4197	2.60084	2.27384
	PU247	5.11825	4.53215	21.26	10.3035
	PA155	8.57169	7.30195	0	5.29121
	PA485	6.86865	3.75415	0	3.54093
	PU108	1.12482	3.13651	3.30362	2.52165
	PA141	1.13297	12.0248	2.09436	5.08403
	PU95	5.08934	2.3188	4.24207	3.8834
	PA180	5.72814	6.82904	2.73476	5.09731
	PA517	2.64262	0.427609	1.12143	1.39722
	PA199	48.626	0.722453	2.25018	17.1995
	PU94	3.12063	6.91359	16.0319	8.68871
	PA40	31.3795	25.2351	9.78299	22.1325
	PA198	2.8777	1.71026	2.34684	2.3116
	PU46	3.45833	3.54841	4.16901	3.72525
	PU149	3.81664	3.3954	3.3467	3.51958
	PU145	4.00223	1.47074	2.27056	2.58118
	PU128	5.08767	2.62109	3.69087	3.79988
	PU166	3.52437	2.256	1.80627	2.52888
	PA160	0.0544835	11.7136	9.26563	7.01122
	PA57	0	7.74668	2.59627	3.44765
	PU212	7.47265	7.93298	4.22648	6.54403
	PU48	14.2076	4.39498	0.678594	6.42706
	PA59	8.81052	3.60178	11.5229	7.97841
	PA509	3.19798	5.01325	1.76143	3.32422
	PA364	0.238532	2.7676	4.24887	2.41833
	PA450	0.40116	3.81006	1.60391	1.93838
	PU39	3.34074	53.6742	7.17012	21.395
	PA335	2.58525	2.83082	3.6676	3.02789
	PU140	3.70174	0	8.90691	4.20289
	PA458	1.3071	0.955865	1.26728	1.17675
	PA189	1.82639	31.7446	5.54549	13.0388
	PU130	3.96092	4.50553	2.81782	3.76142
	PA398	2.17228	3.35326	3.68633	3.07062
	PA315	3.92308	1.9594	3.82944	3.23731
	PU236	114.18	15.0968	0	43.0924
	PA415	2.40845	2.20637	1.43842	2.01775
	PA182	1.65187	2.10996	0	1.25394
	PA204	2.50558	2.12641	2.36972	2.3339
	PU112	5.13977	3.62625	4.29007	4.35203
	PA22	2.57188	3.13709	1.65686	2.45528
	PU41	0	0	0	0
	PU23	5.05664	7.53539	17.3476	9.97989
	PU92	3.33778	7.19278	8.44511	6.32522
	PU131	2.96002	3.72174	3.71622	3.46599
	PA363	1.3542	4.51683	2.34991	2.74031
	PU118	3.22515	3.80454	2.8202	3.2833
	PU116	6.33021	18.4564	23.9574	16.248
	PA106	2.76893	3.74536	1.97273	2.829
	PU269	3.66352	3.98239	4.23161	3.95918
	PA11	1.46031	1.74909	3.31796	2.17579
	PA137	1.59766	0	2.47643	1.35803
	PA468	0	2.28041	1.86547	1.38196
	PA512	2.26475	2.04382	2.46895	2.25917
	PU28	20.0733	5.0772	1.87049	9.00701
	PU208	2.72654	2.71713	5.26837	3.57068
	PA163	18.7879	0	214.245	77.6775
	PU102	2.5842	3.41733	2.38813	2.79655
	PU144	8.20355	5.12446	7.1625	6.83017
	PU235	11.0983	2.4189	12.0948	8.53734
	PU93	1.72896	8.1944	12.9226	7.61532
	PA185	2.52051	1.36571	4.13865	2.67496
	PU13	46.5445	51.8126	0	32.7857
	PA131	31.7706	6.06636	3.60524	13.8141
	PA136	4.36109	2.13706	2.33444	2.9442
	PU100	160.435	32.8373	31.3287	74.8671
	PA44	49.6826	5.23906	9.23235	21.3847
	PU187	8.24519	5.84223	25.5663	13.2179
	PU196	6.62078	1.70081	38.6682	15.6633
	PA142	4.32002	2.81334	3.31765	3.48367
	PA222	14.9996	15.0474	3.52223	11.1897
	PA389	0	2.72233	0	0.907445
	PU10	4.79166	2.2671	4.33515	3.79797
	PA474	2.37947	2.09434	1.00936	1.82773
	PU119	2.56278	5.06659	2.07649	3.23529
	PA497	1.40935	2.63458	2.09588	2.0466
	PA119	30.8894	21.1476	3.7254	18.5875
	PU22	3.24871	5.33467	8.44942	5.6776
	PU188	52.7869	49.1573	6.3302	36.0914
	PA154	3.17766	7.29749	16.7392	9.07144
	PU2	2.70218	0	13.6313	5.44449
	PA406	6.08406	86.8306	23.9721	38.9623
	PA26	56.9469	119.719	5.95012	60.872
	PA153	2.31785	15.0767	6.20886	7.86781
	PA444	2.8371	0.574051	0.312168	1.24111
	PU73	3.5553	2.83563	24.0255	10.1388
	PA58	0.294389	3.0194	3.0101	2.10796
	PU71	34.1284	347.944	0	127.357
	PA357	3.16606	7.1521	3.09883	4.47233
	PU63	0.897079	2.50294	6.28562	3.22855
	PU151	2.32446	14.5934	5.05348	7.32377
	PU89	1.9532	3.39747	4.86746	3.40604
	PU110	3.42195	7.57116	6.87994	5.95768
	PU222	3.07781	11.1796	6.37106	6.87617
	PA327	1.77701	2.90067	2.55305	2.41024
	PA43	11.852	46.0654	0.305923	19.4077
	PU234	81.8169	140.171	0	73.9959
	PU120	2.24046	4.2203	1.90554	2.78876
	PA192	1.50801	5.29071	43.4222	16.7403
	PA27	2.04991	6.08249	0.0697273	2.73404
	PA183	3.48985	18.9838	8.48247	10.3187
	PU17	0	0	0	0
	PA184	11.91	6.33671	2.05112	6.76595
	PU138	1.63966	2.5455	4.10592	2.76369
	PU115	2.61719	2.14229	0.806443	1.85531
	PU4	16.3694	27.5017	0	14.6237
	PU230	2.38766	28.9579	2.71051	11.352
	PU254	7.45856	22.3172	52.5877	27.4545
	PU18	7.92769	9.74283	2.04498	6.57183
	PU233	35.9278	15.8668	170.041	73.9451
	PU184	0.17747	3.79333	364.591	122.854
	PU137	1.23973	1.2021	18.709	7.05029
	PA168	10.4984	9.93692	2.3876	7.60765
	PU153	2.76785	7.01188	0.630172	3.46997
	PU25	294.449	24.4691	72.4692	130.462
	PU178	7.06031	0	38.5431	15.2011
	PA138	0.810501	5.60669	12.3846	6.26727
	PA185	4.36921	4.08407	15.1576	7.8703
	PU61	0	0	0	0
	PA105	3.71638	4.31477	0.0248062	2.68532
	PA523	0.523882	0.909956	2.5919	1.34191
	PA175	6.63524	2.66855	1.6784	3.66073
	PU227	21.6813	30.2273	1.37296	17.7605
	PA218	19.1723	0	5.27309	8.14847
	PU12	373.637	16.651	2.04681	130.778
	PU53	10.5057	4.85096	2.76476	6.04046
	PU99	4.01243	8.70241	0	4.23828
	PU87	62.7814	112.025	10.7113	61.8393
	PU97	2.86666	2.70806	7.80868	4.46113
	PA194	557.295	63.5166	4.3726	208.395
	PA403	0	0	0	0
	PU79	2.87602	2.07307	2.70405	2.55105
	PU162	4.13069	0.388889	6.597	3.70553
	PU181	7.28531	0	6.32801	4.53778
	PU69	2.66083	3.18254	3.88418	3.24252
	PA172	1.98499	2.13619	1.08982	1.737
	PU229	0.946691	16.6664	1.2471	6.28673
	PU259	6.60152	5.35615	5.61805	5.85857
	PU216	4.80759	5.03259	0	3.28006
	PU154	4.06669	1.56743	14.8582	6.83078
	PU242	0	23.6916	6.16392	9.95183
	PU245	6.23529	0	0	2.07843
	PA179	15.6841	31.7833	30.4832	25.9835
	PU105	1.124	4.7969	6.85819	4.2597
	PU122	133.57	12.2027	7.81673	51.1964
	PU141	3.63502	1.92385	1.02183	2.19357
	PU175	0	0	2.76128	0.920426
	PA13	19.9389	1.9474	2.2588	8.04838
	PU185	0.427177	2.32437	6.63475	3.12876
	PA23	2.08552	18.0471	0.105985	6.74619
	PA190	0.876594	0.931478	4.49561	2.10123
	PU205	4.03138	4.81398	7.59357	5.47964
	PU134	0.554662	2.00993	3.53148	2.03203
	PA3	2.93178	7.16182	1.40187	3.83182
	PU20	3.57563	5.715	15.7004	8.33034
	PA46	19.8276	0	25.6603	15.1626
	PU101	94.625	5.08472	7.32212	35.6773
	PU25	3.37107	0.404037	1.88642	1.88717
	PU250	2.17554	1.017	3.04469	2.07907
	PA216	3.38434	6.63856	2.03109	4.018
	PA215	10.0015	0	7.09004	5.69716
	PU124	0	0	17.4724	5.82413
	PU3	18.824	0	0	6.27467
	PA358	39.7108	1.61298	10.7058	17.3432
	PU83	0	0	0	0
	PU132	10.4058	3.07816	0	4.49464
	PA214	0	0	3.49099	1.16366
	PA143	5.17831	1.56031	0.987888	2.5755
	PU171	2.87829	2.48234	0	1.78687
	PU244	11.5177	13.4401	8.1402	11.0327
	PU218	4.66502	1.542	0.463474	2.2235
	PU207	44.8483	0	0	14.9494
	PA56	1.9832	2.55048	0	1.51123
	PU77	178.446	0	20.3855	66.2772
	PU239	3.02216	0	34.6583	12.5601
	PU219	36.2075	0	7.70715	14.6382
	PA162	1.86168	9.90515	0	3.92228
	PU172	6.06186	0	0	2.02062
	PA191	0	0	3.1251	1.0417
	PU275	0	0	20.7323	6.91076
	PU168	5.24674	134.312	0	46.5197
	PU192	0	0	0	0
	PA499	1.96877	3.15358	0	1.70745
	PU173	0.0958498	0	6.9516	2.34915
	PU29	0	0	1.7823	0.5941
	PA21	1.79823	0	0	0.599412
	PU139	3.11894	2.71994	1.45781	2.43223
	PU33	0.191697	0.810127	96.1793	32.3937
	PU143	2.1277	0	3.12998	1.75256
	PU123	0	28.4534	15.3274	14.5936
	PU5	5.97578	1.92856	0.153326	2.68589
	PU81	13.6544	3.16335	0.255184	5.69098
	PA60	7.8102	0	0.0805271	2.63024
	PU156	5.26252	8.66464	0	4.64239
	PA135	15.2889	0	0	5.09628
	PU210	0	58.1664	6.22652	21.4643
	PU24	0	0	0	0
	PU215	0	7.2237	0	2.4079
	PA369	9.53444	22.1364	0	10.5569
	PU7	0	0	15.1107	5.03692
	PU67	2.08319	0.641026	0	0.908072
	PU8	0	0	5.70222	1.90074
	PA50	1.99276	0	0	0.664254
	PA375	0	5.41084	0	1.80361
	PU1	0	0	0	0
	PU152	0	0	0	0

## Sheet: ZsGreen Slide B 18hrs
Polymer name	ZsGreen intensity of Slide B at 18 hrs
	#1	#2	#3	AVER
PU179	17577	0	13314	10297
PU85	42780	11418	10820	21672.7
PU77	46076	27721	25239	33012
PA431	18516	151277	64287	78026.7
PA171	15670	1082	23000	13250.7
PA500	50112	9731	14762	24868.3
PU278	16213	90392	5649	37418
PA329	5366	4950	30088	13468
PA531	126020	86074	234733	148942
PA511	9790	7602	5648	7680
PA338	72999	86640	240348	133329
PA449	3281	39896	7027	16734.7
PU197	50080	35797	72465	52780.7
PA372	21566	7121	8459	12382
PU202	33744	153662	69974	85793.3
PU214	39856	22029	16955	26280
PA323	44885	126165	42536	71195.3
PU189	22046	15637	39240	25641
PU129	248	59934	34783	31655
PU246	17854	29231	21230	22771.7
PA387	2026	35484	3371	13627
PA419	11010	15720	36378	21036
PA102	167984	133428	98601	133338
PA413	189031	81247	12948	94408.7
PA514	42181	113673	45234	67029.3
PA476	120071	78501	31321	76631
PU257	52805	26092	351	26416
PU201	10566	34773	14889	20076
PA177	7232	5630	10032	7631.33
PA25	51672	58595	10835	40367.3
PA361	7731	16170	1229	8376.67
PA112	23070	37141	191038	83749.7
PA337	51780	38008	49064	46284
PA210	94026	58222	22924	58390.7
PU104	28875	103339	43764	58659.3
PU117	4981	22385	2056	9807.33
PA390	13431	50428	22602	28820.3
PA167	4861	5218	24184	11421
PU96	11787	31800	147996	63861
PU217	2974	1028	44130	16044
PA515	60076	62830	17780	46895.3
PA397	56744	74898	13607	48416.3
PU161	57903	48845	89046	65264.7
PA18	15823	4488	14585	11632
PA12	82787	23555	32491	46277.7
PA117	11329	28079	12601	17336.3
PU223	73022	65927	48543	62497.3
PA465	18733	79231	110110	69358
PA434	84310	36931	66031	62424
PA120	23880	43906	48466	38750.7
PU14	23515	31508	72920	42647.7
PA459	109823	80899	156814	115845
PU220	128973	152286	73954	118404
PU163				#DIV/0!
PU264	70516	101650	50628	74264.7
PA504	48930	55825	14990	39915
PU183	108226	96344	40299	81623
PA528	313866	89603	88585	164018
PA196	7719	32700	98887	46435.3
PA518	84081	25814	15936	41943.7
PA394	23192	66330	34191	41237.7
PA442	7279	29955	63143	33459
PU135				#DIV/0!
PA330	8986	10475	30749	16736.7
PA420	29048	147532	132151	102910
PA307	36120	65962	64350	55477.3
PA423	19350	24617	33652	25873
PA178	18736	8526	6825	11362.3
PA453	4256	1830	3684	3256.67
PA164	26841	26194	27990	27008.3
PU225	20093	80077	41417	47195.7
PU142	17727	5771	18700	14066
PU98	53972	46497	22553	41007.3
PA432	24177	31460	20753	25463.3
PA496	25046	8627	8053	13908.7
PA429	16961	51569	47914	38814.7
PU126				#DIV/0!
PA460	64551	231472	133500	143174
PA207	75405	153480	66946	98610.3
PA475	29015	17996	14958	20656.3
PA470	6645	11488	25040	14391
PA331	18804	82630	72685	58039.7
PA159	51316	68807	2225	40782.7
PA326	8617	13479	10272	10789.3
PA187	80071	67289	70617	72659
PA513	0	0	1226	408.667
PA325	17670	17670	13574	16304.7
PA332	0	62055	147091	69715.3
PA113	59555	9727	8444	25908.7
PA437	89294	53181	20500	54325
PU148	74658	35120	14133	41303.7
PA100	13502	29701	8755	17319.3
PA128	16911	6762	18756	14143
PA134	78666	23042	89656	63788
PA201	39397	21158	30945	30500
PA421	15657	13765	43215	24212.3
PA359	1618	7115	48778	19170.3
PA318	149238	117909	85597	117581
PA20	19270	15353	14409	16344
PA132	34914	5550	18808	19757.3
PU256	21625	12276	33652	22517.7
PA336	21709	27157	22822	23896
PA508	114579	65714	53868	78053.7
PA493	20630	0	24950	15193.3
PA446	28735	67917	84599	60417
PA19	67815	67921	23680	53138.7
PA519	105062	47141	39261	63821.3
PU164	29199	8432	20476	19369
PA427	83607	73193	79065	78621.7
PA223	7018	35500	17760	20092.7
PU121	15683	46156	33715	31851.3
PA481	186060	93651	103109	127607
PU205	2542	21956	48311	24269.7
PA393	37386	82468	0	39951.3
PU199	5290	0	11875	5721.67
PA452	5469	7630	49677	20925.3
PU174				#DIV/0!
PA416	37486	186031	53405	92307.3
PU191	42208	30235	14321	28921.3
PA140	4564	46569	12223	21118.7
PA133	8448	37779	59299	35175.3
PA522	48440	56330	45208	49992.7
PA186	3540	21912	23005	16152.3
PA414	181001	175194	91374	149190
PA467	175298	168018	250483	197933
PA435	93177	41104	80480	71587
PA469	62833	127683	15236	68584
PA430	42009	89284	6921	46071.3
PA418	66494	154829	26435	82586
PA395	17462	50350	63722	43844.7
PA477	16099	39568	31486	29051
PU19	18457	38833	29475	28921.7
PA181	39523	76852	2694	39689.7
PA316	62702	147626	45439	85255.7
PA193	33587	22570	21990	26049
PA411	62682	69997	55719	62799.3
PA520	31571	6902	15373	17948.7
PU16	40198	21729	91904	51277
PA56	8459	61829	62814	44367.3
PU103	243	87396	46139	44592.7
PA306	16914	49678	50871	39154.3
PA17	6506	919	16953	8126
PU462	84732	27259	118136	76709
PA208	35107	39991	18353	31150.3
PU35	22012	23693	36527	27410.7
PU69	66771	1047	13666	27161.3
PA37	36808	47658	22240	35568.7
PU271	18982	7235	65976	30731
PA396	3407	11739	142165	52437
PA309	18508	28670	18237	21805
PA399	0	5740	26943	10894.3
PA401	15880	8749	78369	34332.7
PA197				#DIV/0!
PA412				#DIV/0!
PU27	117484	211892	129526	152967
PA104	175004	100590	103478	126357
PA426	0	36262	71921	36061
PU190	53817	51010	43017	49281.3
PA360	68100	79640	105807	84515.7
PU203	68357	67571	26409	54112.3
PU159	13872	15537	10354	13254.3
PA188	31423	5002	10384	15603
PA507	33687	35023	2323	23677.7
PA400				#DIV/0!
PA139				#DIV/0!
PA14	29803	29295	12300	23799.3
PA443	7357	41534	76138	41676.3
PU226	15191	20082	5750	13674.3
PA324	2304	53206	43249	32919.7
PA55	36316	133408	17936	62553.3
PU247	76508	3172	34605	38095
PA155	46631	36856	904	28130.3
PA485	55590	28380	47513	43827.7
PU108	28975	18838	89281	45698
PA141	18501	64578	23505	35528
PU95	16876	84816	66495	56062.3
PA180	9645	130825	121839	87436.3
PA517	19388	4842	29281	17837
PA199	37461	179074	57745	91426.7
PU94	22950	47129	30879	33652.7
PA40	163170	147900	44264	118445
PA198	20144	19607	11530	17093.7
PU46	72489	25449	1444	33127.3
PU149	39852	34770	18380	31000.7
PU145	11338	3323	44432	19697.7
PU128	31813	68968	28608	43129.7
PU166	41968	49341	14897	35402
PA160	10136	9287	36732	18718.3
PA57	8089	4046	1087	4407.33
PU212	46820	31091	14269	30726.7
PU48	26765	49536	16198	30833
PA59	7905	0	0	2635
PA509	34195	48155	11388	31246
PA364	40423	135872	2223	59506
PA450	7546	40983	30478	26335.7
PU39	23978	8370	17847	16731.7
PA335	12913	18984	11231	14376
PU140	2050	29578	14003	15210.3
PA458	92531	191800	56351	113561
PA189	182817	30098	104509	105808
PU130	11204	25267	70543	35671.3
PA398	31473	19137	4683	18431
PA315	23701	144147	127307	98385
PU236	3918	26942	3543	11467.7
PA415	99234	35496	126655	87128.3
PA182	9289	23140	57322	29917
PA204	113070	101715	24882	79889
PU112	16751	39890	32251	29630.7
PA22	7699	41305	64519	37841
PU41				#DIV/0!
PU23	50066	5340	43869	33091.7
PU92	5841	22223	44571	24211.7
PU131	24456	35465	19123	26348
PA363	49989	19862	74855	48235.3
PU118	46666	11734	34022	30807.3
PU116	43643	11495	5199	20112.3
PA106	55757	12678	0	22811.7
PU269	61683	11836	58900	44139.7
PA11	13993	22108	13905	16668.7
PA137	34083	9924	141977	61994.7
PA468	15309	12509	28997	18938.3
PA512	21759	72463	1575	31932.3
PU28	3609	15890	48209	22569.3
PU208	79767	29928	33049	47581.3
PA163	2069	65785	14669	27507.7
PU102	79209	31632	1987	37609.3
PU144				#DIV/0!
PU235	8327	33999	16899	19741.7
PU93	47125	24615	13704	28481.3
PA185	22388	23972	17522	21294
PU13	14452	33038	16609	21366.3
PA131	42197	20297	27707	30067
PA136	49659	16184	3236	23026.3
PU100	30552	61352	16807	36237
PA44	35437	103799	109518	82918
PU187	80915	97708	97866	92163
PU196				#DIV/0!
PA142	23993	2060	12736	12929.7
PA222	18411	149149	215536	127699
PA389	12596	48106	7702	22801.3
PU10	13466	36974	62554	37664.7
PA474	116238	135489	81963	111230
PU119	104143	85798	8664	66201.7
PA497	263299	143237	16429	140988
PA119				#DIV/0!
PU22	31789	45679	15583	31017
PU188				#DIV/0!
PA154	2813	30017	6946	13258.7
PU2	41007	96	7420	16174.3
PA406	10520	49054	60602	40058.7
PA26				#DIV/0!
PA153	107246	58161	23334	62913.7
PA444	33271	7580	37143	25998
PU73	34508	13473	2359	16780
PA58	16693	15348	30784	20941.7
PU71	20388	38732	79557	46225.7
PA357	74576	43062	11920	43186
PU63	8217	19721	20298	16078.7
PU151	20753	0	3204	7985.67
PU89	117398	117538	20199	85045
PU110	0	34505	35929	23478
PU222	20012	8115	36633	21586.7
PA327	108655	250417	582716	313929
PA43	12958	15254	8233	12148.3
PU234	36049	4682	8998	16576.3
PU120	6111	8828	3382	6107
PA192	17078	35046	28823	26982.3
PA27	7207	3193	27398	12599.3
PA183	38425	90659	84733	71272.3
PU17				#DIV/0!
PA184	1574	29058	12545	14392.3
PU138	43163	35205	41455	39941
PU115	3818	35064	10955	16612.3
PU4	37224	61843	30092	43053
PU230	19011	71071	17885	35989
PU254	20287	44312	39995	34864.7
PU18	18948	26681	40150	28593
PU233	73022	65927	48543	62497.3
PU184	43992	31001	69560	48184.3
PU137	119650	112411	61276	97779
PA168	3651	21218	4882	9917
PU153	21617	26537	12294	20149.3
PU25	33833	7535	87178	42848.7
PU178	75983	20373	36287	44214.3
PA138	10659	22170	3534	12121
PA185	0	106093	3617	36570
PU61	14226	30482	14295	19667.7
PA105	19415	13214	28122	20250.3
PA523	18060	27829	61388	35759
PA175	14088	16392	3233	11237.7
PU227	2833	37142	0	13325
PA218	63629	16425	23623	34559
PU12	957	26770	22854	16860.3
PU53	69368	24486	0	31284.7
PU99	41542	36227	0	25923
PU87	35066	13548	8306	18973.3
PU97	72683	38309	56327	55773
PA194	5449	5946	26775	12723.3
PA403	6748	4329	1276	4117.67
PU79	6497	3075	12983	7518.33
PU162	31599	27092	7185	21958.7
PU181	37551	59752	21638	39647
PU69	50587	18312	32059	33652.7
PA172	46721	12689	77936	45782
PU229	6147	55288	36910	32781.7
PU259	50052	95250	44483	63261.7
PU216	75575	36175	21415	44388.3
PU154	0	0	0	0
PU242	13645	75865	25980	38496.7
PU245	74157	10032	11472	31887
PA179	31234	35083	6427	24248
PU105	62065	55886	98327	72092.7
PU122	65883	46101	6646	39543.3
PU141	43124	67647	112031	74267.3
PU175	66413	58326	18077	47605.3
PA13	40914	181214	83040	101723
PU185	35249	129885	28527	64553.7
PA23	10617	12418	41017	21350.7
PA190	25557	427824	38487	163956
PU205	3653	3425	25721	10933
PU134	63204	13626	58316	45048.7
PA3	34723	2760	7087	14856.7
PU20	39016	58251	57362	51543
PA46	56150	14835	4235	25073.3
PU101				#DIV/0!
PU25	10104	33509	18508	20707
PU250	3357	48554	40955	30955.3
PA216	38993	29007	4978	24326
PA215	68057	144828	12553	75146
PU124	1723	25266	30658	19215.7
PU3	25752	34572	34264	31529.3
PA358	30681	24737	32371	29263
PU83	7858	0	0	2619.33
PU132	11026	27856	31045	23309
PA214	41154	7296	7849	18766.3
PA143	15511	24733	7802	16015.3
PU171	9725	10388	12663	10925.3
PU244	32935	20332	36230	29832.3
PU218	47318	89301	148738	95119
PU207	13332	7756	19235	13441
PA56	14365	6899	25100	15454.7
PU77	9378	1638	0	3672
PU239	11423	28176	29722	23107
PU219	12289	45559	50936	36261.3
PA162	5219	39428	10812	18486.3
PU172	32223	26556	24315	27698
PA191	18849	50886	50819	40184.7
PU275	70009	25788	13788	36528.3
PU168	18292	0	13138	10476.7
PU192	21496	19370	15051	18639
PA499	23750	71469	105983	67067.3
PU173	6697	30460	5186	14114.3
PU29	3034	11360	39811	18068.3
PA21	20582	5584	11296	12487.3
PU139	43435	28695	14952	29027.3
PU33	6394	31152	16902	18149.3
PU143	3808	0	7241	3683
PU123	8340	33402	27802	23181.3
PU5	6472	21670	20945	16362.3
PU81	70539	9035	4243	27939
PA60	41263	29078	33382	34574.3
PU156	18217	25551	48474	30747.3
PA135	15834	35413	47124	32790.3
PU210	25630	45652	79849	50377
PU24	8094	41255	45905	31751.3
PU215	7282	1510	6869	5220.33
PA369	7568	3409	8789	6588.67
PU7	1089	22146	92449	38561.3
PU67	5792	0	0	1930.67
PU8	1340	19579	10929	10616
PA50	3570	779	21657	8668.67
PA375	28452	8290	10055	15599
PU1	25387	38974	27531	30630.7
PU152	72023	10928	39086	40679

## Sheet: Hoechst Slide B 18hrs
Polymer name	Hoechst intensity of Slide B at 18 hrs
	#1	#2	#3	AVER
PU179	280	0	3828	1369.33
PU85	2914	2213	4534	3220.33
PU77	5508	5618	12139	7755
PA431	6559	45950	18363	23624
PA171	4306	1439	271	2005.33
PA500	15267	5502	7691	9486.67
PU278	391	471	163	341.667
PA329	2868	1985	705	1852.67
PA531	21698	34563	63584	39948.3
PA511	183	246	269	232.667
PA338	30713	31927	73026	45222
PA449	37	132	293	154
PU197	205	1687	7838	3243.33
PA372	1807	85	1336	1076
PU202	7372	39121	17230	21241
PU214	5305	3798	3188	4097
PA323	11683	47305	13542	24176.7
PU189	4899	4489	4760	4716
PU129	1689	3248	9914	4950.33
PU246	5842	3947	2245	4011.33
PA387	245	971	51	422.333
PA419	11172	12661	12266	12033
PA102	25905	7868	7801	13858
PA413	41512	32287	8738	27512.3
PA514	18267	40677	19755	26233
PA476	29618	26458	20481	25519
PU257	3470	6308	816	3531.33
PU201	3202	3443	4028	3557.67
PA177	0	108	98	68.6667
PA25	3649	1061	1870	2193.33
PA361	0	194	0	64.6667
PA112	2245	9567	11458	7756.67
PA337	19807	19703	15602	18370.7
PA210	24166	16666	8696	16509.3
PU104	12766	12317	8973	11352
PU117	343	6423	4557	3774.33
PA390	1526	11028	4506	5686.67
PA167	3346	318	9630	4431.33
PU96	5108	6226	48782	20038.7
PU217	1076	4297	4111	3161.33
PA515	13486	12357	8767	11536.7
PA397	6832	15440	7184	9818.67
PU161	11427	13902	5693	10340.7
PA18	3079	716	1923	1906
PA12	16166	16832	16894	16630.7
PA117	2859	5076	9359	5764.67
PU223	17420	7806	6956	10727.3
PA465	12908	33366	41133	29135.7
PA434	30204	24898	26233	27111.7
PA120	14641	15908	17614	16054.3
PU14	3900	6099	5714	5237.67
PA459	34784	39201	45834	39939.7
PU220	47487	48511	21968	39322
PU163	108063	49529	44987	67526.3
PU264	13833	23965	20615	19471
PA504	9967	16987	18229	15061
PU183				#DIV/0!
PA528	52625	31360	38504	40829.7
PA196	1953	597	12962	5170.67
PA518	19750	5924	9573	11749
PA394	5876	13693	3855	7808
PA442	8283	8523	21297	12701
PU135	2261	9698	4504	5487.67
PA330	9675	3421	9515	7537
PA420	18730	54469	38649	37282.7
PA307	9701	14736	29221	17886
PA423	6165	4451	11406	7340.67
PA178	2843	984	1237	1688
PA453	87	1663	943	897.667
PA164	5173	5585	3709	4822.33
PU225	7078	3826	1105	4003
PU142	7632	4103	5961	5898.67
PU98	1264	14181	2645	6030
PA432	16402	9726	10820	12316
PA496	1321	360	137	606
PA429	6434	15162	5634	9076.67
PU126	15477	9370	3176	9341
PA460	52576	69498	23513	48529
PA207	17488	33858	15518	22288
PA475	3959	2718	2118	2931.67
PA470	94	0	446	180
PA331	3052	19421	16546	13006.3
PA159	8821	7787	1690	6099.33
PA326	3210	1152	4568	2976.67
PA187	18280	13627	6125	12677.3
PA513	0	0	221	73.6667
PA325	4264	10613	2017	5631.33
PA332	2456	15200	17677	11777.7
PA113	12653	3509	6086	7416
PA437	13511	12650	12984	13048.3
PU148	5909	456	3375	3246.67
PA100	6337	6044	5005	5795.33
PA128	13114	7860	14688	11887.3
PA134	15506	6487	10206	10733
PA201	12832	6596	3369	7599
PA421	6061	6855	7492	6802.67
PA359	2662	4950	3257	3623
PA318	45597	28641	10949	28395.7
PA20	13467	7053	10846	10455.3
PA132	4772	1960	1235	2655.67
PU256	9803	9185	12355	10447.7
PA336	5136	13245	12015	10132
PA508	29061	18904	33682	27215.7
PA493	9577	2680	3132	5129.67
PA446	11471	27534	23166	20723.7
PA19	19280	32540	6932	19584
PA519	14521	8298	6109	9642.67
PU164	903	839	484	742
PA427	31931	20928	22854	25237.7
PA223	84	92	0	58.6667
PU121	8514	15248	13232	12331.3
PA481	52167	24846	19873	32295.3
PU205	1014	1351	432	932.333
PA393	13855	842	276	4991
PU199	874	153	3457	1494.67
PA452	188	66	31	95
PU174	680	55	12055	4263.33
PA416	13849	56312	18703	29621.3
PU191	1105	6852	13116	7024.33
PA140	19325	26575	16690	20863.3
PA133	8283	14945	31142	18123.3
PA522	22810	39173	8801	23594.7
PA186	6035	7006	11463	8168
PA414	34800	40717	20499	32005.3
PA467	51632	51847	40092	47857
PA435	8342	15854	19917	14704.3
PA469	10060	15116	2388	9188
PA430	18308	2577	4871	8585.33
PA418	23729	43427	12219	26458.3
PA395	13967	14159	32883	20336.3
PA477	14649	11891	10235	12258.3
PU19	918	5976	4518	3804
PA181	5773	4086	2492	4117
PA316	26144	45420	10191	27251.7
PA193	1214	6394	2564	3390.67
PA411	5705	9574	4306	6528.33
PA520	153	1002	2464	1206.33
PU16
PA56	6373	18111	12935	12473
PU103	1093	4206	7010	4103
PA306	14467	28167	16316	19650
PA17	292	310	2670	1090.67
PU462	36747	11765	35245	27919
PA208	2986	6392	335	3237.67
PU35	2530	5349	4753	4210.67
PU69	3250	448	5345	3014.33
PA37	1144	4721	2930	2931.67
PU271	3997	2882	17773	8217.33
PA396	2075	2225	18956	7752
PA309	7644	14464	8408	10172
PA399	0	3510	3108	2206
PA401	10769	10454	20030	13751
PA197	419	398	3127	1314.67
PA412	2102	4074	1678	2618
PU27	23832	30195	9272	21099.7
PA104	41823	30985	19259	30689
PA426	29	4792	7302	4041
PU190	10285	10035	3968	8096
PA360	15015	27477	30811	24434.3
PU203	14875	13789	6917	11860.3
PU159	3146	0	374	1173.33
PA188	6191	699	7262	4717.33
PA507	15729	12968	2108	10268.3
PA400	4722	7836	15102	9220
PA139	4251	2596	0	2282.33
PA14	219	1189	207	538.333
PA443	14189	28196	39024	27136.3
PU226	2814	1262	3399	2491.67
PA324	4960	19541	6320	10273.7
PA55	17429	18384	3575	13129.3
PU247	7296	2704	9607	6535.67
PA155	176	2308	1397	1293.67
PA485	15338	13399	16523	15086.7
PU108	18972	21689	19934	20198.3
PA141	0	1293	2390	1227.67
PU95				#DIV/0!
PA180	3146	19407	10738	11097
PA517	6813	4158	4772	5247.67
PA199	13059	37156	9081	19765.3
PU94	658	5794	1431	2627.67
PA40	5233	2582	544	2786.33
PA198	688	3064	2559	2103.67
PU46	35679	4249	3288	14405.3
PU149	13608	10928	4132	9556
PU145	2562	4626	8768	5318.67
PU128	3056	762	1633	1817
PU166	17159	9969	5081	10736.3
PA160	132	394	3823	1449.67
PA57	1168	923	0	697
PU212	6221	7045	8910	7392
PU48	2478	2455	3394	2775.67
PA59	991	0	129	373.333
PA509	3342	2534	3101	2992.33
PA364	6410	8435	741	5195.33
PA450	13915	32330	18140	21461.7
PU39	2699	1395	302	1465.33
PA335	96	10	596	234
PU140	1060	4292	1605	2319
PA458	22807	56052	16272	31710.3
PA189	37692	6970	28537	24399.7
PU130	6204	4552	8997	6584.33
PA398	5542	2929	1199	3223.33
PA315	13595	21384	24964	19981
PU236	2384	7645	435	3488
PA415	30303	7466	18046	18605
PA182	1604	1704	1470	1592.67
PA204	28704	30187	10311	23067.3
PU112	2398	6815	14863	8025.33
PA22	943	5647	929	2506.33
PU41	567	0	1569	712
PU23	3250	711	1439	1800
PU92	622	1260	1458	1113.33
PU131	5671	13442	5781	8298
PA363	4345	3931	11277	6517.67
PU118	4079	4472	3243	3931.33
PU116	2251	1868	1330	1816.33
PA106	8051	2811	1765	4209
PU269	4730	5170	19887	9929
PA11	445	3396	5868	3236.33
PA137	5707	7709	14385	9267
PA468	1886	2480	19059	7808.33
PA512	8093	13190	17961	13081.3
PU28	1255	6112	0	2455.67
PU208	20469	15985	8617	15023.7
PA163	504	583	3850	1645.67
PU102	5845	10857	2757	6486.33
PU144	254	0	0	84.6667
PU235	0	655	1669	774.667
PU93	10988	1894	2231	5037.67
PA185	400	553	3313	1422
PU13	334	565	140	346.333
PA131	2078	132	1722	1310.67
PA136	4703	5485	3123	4437
PU100				#DIV/0!
PA44	7092	12470	1785	7115.67
PU187	772	15977	662	5803.67
PU196	55128	70434	63922	63161.3
PA142	1037	1535	1469	1347
PA222	2578	37654	43897	28043
PA389	993	1852	854	1233
PU10	3687	12774	5091	7184
PA474	34978	19829	17309	24038.7
PU119	19333	21233	9994	16853.3
PA497	85465	36825	8884	43724.7
PA119	286	1814	2090	1396.67
PU22	2455	4925	257	2545.67
PU188	9035	11291	23685	14670.3
PA154	1204	361	2734	1433
PU2	550	1135	239	641.333
PA406	1713	7286	11752	6917
PA26	1458	462	847	922.333
PA153	4171	840	1462	2157.67
PA444	14304	8295	19759	14119.3
PU73	475	3961	1980	2138.67
PA58	3223	810	8758	4263.67
PU71	2787	5326	1037	3050
PA357	11658	11313	3291	8754
PU63				#DIV/0!
PU151	7724	7194	1671	5529.67
PU89				#DIV/0!
PU110	2372	18448	10098	10306
PU222	1567	2045	305	1305.67
PA327	48667	89333	181516	106505
PA43	1353	2200	251	1268
PU234	424	1025	511	653.333
PU120	190	2094	1250	1178
PA192	2541	2718	11155	5471.33
PA27	0	604	693	432.333
PA183	5517	1042	2929	3162.67
PU17	7313	660	0	2657.67
PA184	0	3516	1939	1818.33
PU138	11109	10933	11276	11106
PU115	1580	2510	469	1519.67
PU4	19708	22575	7024	16435.7
PU230	3437	4402	453	2764
PU254	6260	9771	17960	11330.3
PU18	3083	4247	5515	4281.67
PU233	2478	850	531	1286.33
PU184	8190	5734	6302	6742
PU137	49012	43629	26025	39555.3
PA168	198	532	2795	1175
PU153	2454	1258	1163	1625
PU25	931	3403	1630	1988
PU178	21820	4813	14516	13716.3
PA138	4201	2724	4147	3690.67
PA185	0	2262	2657	1639.67
PU61				#DIV/0!
PA105	3002	4964	5962	4642.67
PA523	5767	7079	14775	9207
PA175	1120	835	108	687.667
PU227	0	150	0	50
PA218	3498	5826	9539	6287.67
PU12				#DIV/0!
PU53	2638	236	1424	1432.67
PU99	3247	5903	2892	4014
PU87	2282	364	1319	1321.67
PU97	1667	6074	7982	5241
PA194	127	481	3939	1515.67
PA403	345	249	1060	551.333
PU79	0	351	784	378.333
PU162	8069	8172	3432	6557.67
PU181	2038	2066	3272	2458.67
PU69	2530	1563	486	1526.33
PA172	14736	10814	23262	16270.7
PU229	904	3293	1100	1765.67
PU259	17402	33032	9630	20021.3
PU216	18492	7601	6075	10722.7
PU154	1122	5068	3009	3066.33
PU242	2694	1415	2646	2251.67
PU245	5097	589	329	2005
PA179	663	3249	481	1464.33
PU105	10766	12022	19466	14084.7
PU122	11957	2431	2717	5701.67
PU141				#DIV/0!
PU175	1478	332	591	800.333
PA13	390	3886	5661	3312.33
PU185	4516	17185	3888	8529.67
PA23	4605	6077	0	3560.67
PA190	4390	7977	8696	7021
PU205	1269	2849	416	1511.33
PU134	2009	2153	3027	2396.33
PA3	631	942	613	728.667
PU20	914	1180	1243	1112.33
PA46	3673	1063	339	1691.67
PU101	842	13643	3432	5972.33
PU25	109	1149	1624	960.667
PU250	1986	11344	5322	6217.33
PA216	4180	6722	3311	4737.67
PA215	183	1269	3922	1791.33
PU124	2936	583	1245	1588
PU3	8683	4206	6664	6517.67
PA358	577	2437	2026	1680
PU83	869	0	0	289.667
PU132	302	1593	830	908.333
PA214	4179	381	166	1575.33
PA143	1872	3406	2877	2718.33
PU171	4186	947	2910	2681
PU244	1873	3929	2025	2609
PU218	4329	17814	30439	17527.3
PU207
PA56	3800	3172	7940	4970.67
PU77	249	31	0	93.3333
PU239	1169	863	998	1010
PU219	4777	4289	3148	4071.33
PA162	895	3693	2193	2260.33
PU172	20472	19943	14914	18443
PA191	2044	1478	14495	6005.67
PU275	435	371	6149	2318.33
PU168				#DIV/0!
PU192				#DIV/0!
PA499	5893	8926	21860	12226.3
PU173	441	0	0	147
PU29	0	177	1488	555
PA21	5042	20262	5665	10323
PU139	14375	7272	5700	9115.67
PU33	0	0	339	113
PU143	286	11	0	99
PU123				#DIV/0!
PU5	7322	6442	5269	6344.33
PU81	60	159	0	73
PA60	3356	2927	159	2147.33
PU156	6066	3949	6758	5591
PA135	718	1202	0	640
PU210	5832	1840	7553	5075
PU24				#DIV/0!
PU215	2120	621	471	1070.67
PA369	415	755	696	622
PU7	0	467	933	466.667
PU67	2542	1726	1874	2047.33
PU8	602	3037	3936	2525
PA50	20	41	0	20.3333
PA375	2205	505	3860	2190
PU1				0
PU152				0

## Sheet: ZsGreen Hoechst ratio 18hrs
Polymer name	ZsGreen intensity at 18 hrs/ Hoechst intensity at 18 hrs
	#1	#2	#3	AVER
PU179	62.775	0	3.47806	22.0844
PU85	14.6809	5.15951	2.38641	7.40893
PU77	8.36529	4.93432	2.07917	5.12626
PA431	2.82299	3.29221	3.5009	3.20537
PA171	3.63911	0.751911	84.8708	29.754
PA500	3.28237	1.76863	1.91939	2.32346
PU278	41.4655	191.915	34.6564	89.3457
PA329	1.87099	2.4937	42.678	15.6809
PA531	5.80791	2.49035	3.6917	3.99665
PA511	53.4973	30.9024	20.9963	35.132
PA338	2.37681	2.71369	3.29127	2.79392
PA449	88.6757	302.242	23.9829	138.3
PU197	244.293	21.2193	9.24534	91.5858
PA372	11.9347	83.7765	6.33159	34.0143
PU202	4.57732	3.92786	4.06117	4.18879
PU214	7.51291	5.80016	5.31838	6.21048
PA323	3.84191	2.66705	3.14104	3.21667
PU189	4.5001	3.4834	8.2437	5.40907
PU129	0.146832	18.4526	3.50847	7.3693
PU246	3.05615	7.40588	9.45657	6.63953
PA387	8.26939	36.5438	66.098	36.9704
PA419	0.985499	1.24161	2.96576	1.73096
PA102	6.48462	16.9583	12.6395	12.0275
PA413	4.55365	2.5164	1.4818	2.85062
PA514	2.30914	2.79453	2.28975	2.46447
PA476	4.05399	2.967	1.52927	2.85009
PU257	15.2176	4.13633	0.430147	6.59469
PU201	3.29981	10.0996	3.69638	5.6986
PA177	0	52.1296	102.367	51.499
PA25	14.1606	55.2262	5.79412	25.0603
PA361	0	83.3505	0	27.7835
PA112	10.2762	3.8822	16.6729	10.2771
PA337	2.61423	1.92905	3.14473	2.56267
PA210	3.89084	3.49346	2.63615	3.34015
PU104	2.26187	8.38995	4.8773	5.17637
PU117	14.5219	3.48513	0.451174	6.15272
PA390	8.80144	4.57272	5.01598	6.13005
PA167	1.45278	16.4088	2.51132	6.79097
PU96	2.30756	5.10761	3.03382	3.483
PU217	2.76394	0.239237	10.7346	4.57926
PA515	4.45469	5.08457	2.02806	3.85577
PA397	8.30562	4.85091	1.89407	5.01687
PU161	5.06721	3.51352	15.6413	8.07402
PA18	5.13901	6.26816	7.5845	6.33056
PA12	5.12106	1.39942	1.92323	2.81457
PA117	3.96257	5.53172	1.3464	3.61357
PU223	4.19185	8.44568	6.97858	6.5387
PA465	1.45127	2.3746	2.67693	2.1676
PA434	2.79135	1.48329	2.5171	2.26391
PA120	1.63104	2.75999	2.75156	2.38086
PU14	6.02949	5.16609	12.7616	7.98574
PA459	3.15728	2.0637	3.42135	2.88078
PU220	2.71596	3.13921	3.36644	3.07387
PU163	0	0	0	0
PU264	5.09767	4.2416	2.45588	3.93172
PA504	4.9092	3.28634	0.822316	3.00595
PU183	0	0	0	0
PA528	5.9642	2.85724	2.30067	3.70737
PA196	3.95238	54.7739	7.62899	22.1184
PA518	4.25727	4.35753	1.66468	3.42649
PA394	3.9469	4.84408	8.86926	5.88675
PA442	0.878788	3.51461	2.96488	2.45276
PU135	0	0	0	0
PA330	0.928786	3.06197	3.23163	2.40746
PA420	1.55088	2.70855	3.41926	2.55956
PA307	3.72333	4.47625	2.20218	3.46725
PA423	3.13869	5.53067	2.95038	3.87324
PA178	6.59022	8.66463	5.51738	6.92408
PA453	48.9195	1.10042	3.90668	17.9755
PA164	5.18867	4.69006	7.54651	5.80841
PU225	2.8388	20.9297	37.4814	20.4166
PU142	2.32272	1.40653	3.13706	2.28877
PU98	42.6994	3.27882	8.52665	18.1683
PA432	1.47403	3.23463	1.91802	2.20889
PA496	18.9599	23.9639	58.781	33.9016
PA429	2.63615	3.4012	8.50444	4.84726
PU126	0	0	0	0
PA460	1.22777	3.33063	5.67771	3.41203
PA207	4.31181	4.53305	4.31409	4.38632
PA475	7.32887	6.62104	7.06232	7.00408
PA470	70.6915	0	56.1435	42.2783
PA331	6.16121	4.25467	4.3929	4.93626
PA159	5.81748	8.83614	1.31657	5.3234
PA326	2.68442	11.7005	2.24869	5.54454
PA187	4.38025	4.93792	11.5293	6.94916
PA513	0	0	5.54751	1.84917
PA325	4.144	1.66494	6.7298	4.17958
PA332	0	4.08257	8.32104	4.13453
PA113	4.70679	2.77201	1.38745	2.95542
PA437	6.60899	4.20403	1.57887	4.13063
PU148	12.6346	77.0175	4.18756	31.2799
PA100	2.13066	4.91413	1.74925	2.93135
PA128	1.28954	0.860305	1.27696	1.14227
PA134	5.07326	3.55203	8.78464	5.80331
PA201	3.07022	3.2077	9.18522	5.15438
PA421	2.58324	2.00802	5.76815	3.45314
PA359	0.607814	1.43737	14.9764	5.67385
PA318	3.27298	4.11679	7.81779	5.06919
PA20	1.43091	2.1768	1.32851	1.64541
PA132	7.31643	2.83163	15.2291	8.45907
PU256	2.20596	1.33653	2.72376	2.08875
PA336	4.22683	2.05036	1.89946	2.72555
PA508	3.94271	3.4762	1.59931	3.00607
PA493	2.15412	0	7.96616	3.37343
PA446	2.50501	2.46666	3.65186	2.87451
PA19	3.51738	2.08731	3.41604	3.00691
PA519	7.23518	5.68101	6.42675	6.44764
PU164	32.3355	10.0501	42.3058	28.2305
PA427	2.61836	3.49737	3.45957	3.19177
PA223	83.5476	385.87	0	156.472
PU121	1.84202	3.02702	2.54799	2.47234
PA481	3.56662	3.76926	5.1884	4.17476
PU205	2.5069	16.2517	111.831	43.5299
PA393	2.69838	97.943	0	33.5471
PU199	6.05263	0	3.43506	3.16256
PA452	29.0904	115.606	1602.48	582.393
PU174	0	0	0	0
PA416	2.70677	3.30358	2.85542	2.95526
PU191	38.1973	4.41258	1.09187	14.5672
PA140	0.236171	1.75236	0.732355	0.906962
PA133	1.01992	2.52787	1.90415	1.81731
PA522	2.12363	1.43798	5.13669	2.89943
PA186	0.586578	3.1276	2.00689	1.90702
PA414	5.20118	4.30272	4.45749	4.6538
PA467	3.39514	3.24065	6.24771	4.2945
PA435	11.1696	2.59266	4.04077	5.93435
PA469	6.24583	8.44688	6.38023	7.02431
PA430	2.29457	34.6465	1.42086	12.7873
PA418	2.80223	3.56527	2.16343	2.84364
PA395	1.25023	3.55604	1.93784	2.24804
PA477	1.09898	3.32756	3.07631	2.50095
PU19	20.1057	6.49816	6.5239	11.0426
PA181	6.84618	18.8086	1.08106	8.91195
PA316	2.39833	3.25024	4.45874	3.3691
PA193	27.6664	3.52987	8.57644	13.2576
PA411	10.9872	7.31116	12.9399	10.4127
PA520	206.346	6.88822	6.23904	73.1579
PU16	0	0	0	0
PA56	1.32732	3.41389	4.85613	3.19911
PU103	0.222324	20.7789	6.58188	9.19436
PA306	1.16914	1.7637	3.11786	2.0169
PA17	22.2808	2.96452	6.34944	10.5316
PU462	2.30582	2.31696	3.35185	2.65821
PA208	11.7572	6.25641	54.7851	24.2662
PU35	8.7004	4.42943	7.68504	6.93829
PU69	20.5449	2.33705	2.55678	8.47959
PA37	32.1748	10.0949	7.59044	16.6201
PU271	4.74906	2.51041	3.71215	3.65721
PA396	1.64193	5.27596	7.49974	4.80587
PA309	2.42125	1.98216	2.16901	2.1908
PA399	0	1.63533	8.66892	3.43475
PA401	1.4746	0.836905	3.91258	2.0747
PA197	0	0	0	0
PA412	0	0	0	0
PU27	4.92967	7.01745	13.9696	8.6389
PA104	4.1844	3.24641	5.37297	4.26792
PA426	0	7.5672	9.84949	5.80556
PU190	5.23257	5.08321	10.841	7.05225
PA360	4.53546	2.89842	3.43407	3.62265
PU203	4.59543	4.90036	3.81798	4.43792
PU159	4.40941	0	27.6845	10.698
PA188	5.07559	7.15594	1.42991	4.55381
PA507	2.14171	2.70072	1.10199	1.98148
PA400	0	0	0	0
PA139	0	0	0	0
PA14	136.087	24.6384	59.4203	73.3818
PA443	0.5185	1.47305	1.95106	1.3142
PU226	5.39837	15.9128	1.69167	7.66763
PA324	0.464516	2.72279	6.8432	3.3435
PA55	2.08365	7.25674	5.01706	4.78582
PU247	10.4863	1.17308	3.60206	5.08714
PA155	264.949	15.9688	0.647101	93.8549
PA485	3.62433	2.11807	2.87557	2.87266
PU108	1.52725	0.868551	4.47883	2.29154
PA141	0	49.9443	9.83473	19.9263
PU95	0	0	0	0
PA180	3.0658	6.74112	11.3465	7.05115
PA517	2.84574	1.1645	6.136	3.38208
PA199	2.8686	4.81952	6.35888	4.68233
PU94	34.8784	8.1341	21.5786	21.5304
PA40	31.181	57.2812	81.3676	56.6099
PA198	29.2791	6.39915	4.50567	13.3946
PU46	2.0317	5.98941	0.439173	2.82009
PU149	2.92857	3.18173	4.44821	3.51951
PU145	4.42545	0.718331	5.06752	3.40377
PU128	10.41	90.5092	17.5187	39.4793
PU166	2.44583	4.94944	2.9319	3.44239
PA160	76.7879	23.5711	9.60816	36.6557
PA57	6.92551	4.38353	0	3.76968
PU212	7.52612	4.4132	1.60146	4.51359
PU48	10.801	20.1776	4.77254	11.9171
PA59	7.97679	0	0	2.65893
PA509	10.2319	19.0036	3.67236	10.9693
PA364	6.30624	16.1081	3	8.47145
PA450	0.542292	1.26765	1.68015	1.16336
PU39	8.88403	6	59.096	24.66
PA335	134.51	1898.4	18.844	683.918
PU140	1.93396	6.89143	8.72461	5.85
PA458	4.05713	3.42182	3.46307	3.64734
PA189	4.85029	4.31822	3.66223	4.27691
PU130	1.80593	5.55075	7.84072	5.0658
PA398	5.679	6.53363	3.90575	5.37279
PA315	1.74336	6.74088	5.09962	4.52796
PU236	1.64346	3.52413	8.14483	4.43747
PA415	3.27473	4.75435	7.01845	5.01584
PA182	5.79115	13.5798	38.9946	19.4552
PA204	3.93917	3.3695	2.41315	3.24061
PU112	6.9854	5.85326	2.16988	5.00285
PA22	8.16437	7.3145	69.4499	28.3096
PU41	0	0	0	0
PU23	15.4049	7.51055	30.4858	17.8004
PU92	9.39068	17.6373	30.57	19.1993
PU131	4.31247	2.63837	3.30791	3.41958
PA363	11.5049	5.05266	6.63785	7.73182
PU118	11.4405	2.62388	10.4909	8.18511
PU116	19.3883	6.15364	3.90902	9.81698
PA106	6.92548	4.51014	0	3.81187
PU269	13.0408	2.28936	2.96173	6.0973
PA11	31.4449	6.51001	2.36963	13.4415
PA137	5.97214	1.28733	9.86979	5.70975
PA468	8.11718	5.04395	1.52143	4.89419
PA512	2.68862	5.49378	0.08769	2.7567
PU28	2.8757	2.5998	0	1.82517
PU208	3.89697	1.87226	3.83533	3.20152
PA163	4.10516	112.839	3.81013	40.2514
PU102	13.5516	2.91351	0.720711	5.7286
PU144	0	0	0	0
PU235	0	51.9069	10.1252	20.6774
PU93	4.28877	12.9963	6.14254	7.8092
PA185	55.97	43.349	5.28886	34.8693
PU13	43.2695	58.4743	118.636	73.4598
PA131	20.3065	153.765	16.09	63.3872
PA136	10.559	2.95059	1.03618	4.84859
PU100	0	0	0	0
PA44	4.99676	8.3239	61.3546	24.8918
PU187	104.812	6.11554	147.834	86.2539
PU196	0	0	0	0
PA142	23.1369	1.34202	8.66984	11.0496
PA222	7.14158	3.96104	4.91004	5.33755
PA389	12.6848	25.9752	9.01874	15.8929
PU10	3.65229	2.89447	12.2872	6.27798
PA474	3.32317	6.83287	4.73528	4.96378
PU119	5.3868	4.04079	0.86692	3.4315
PA497	3.08078	3.88967	1.84928	2.93991
PA119	0	0	0	0
PU22	12.9487	9.27492	60.6342	27.6193
PU188	0	0	0	0
PA154	2.33638	83.1496	2.5406	29.3422
PU2	74.5582	0.0845815	31.046	35.2296
PA406	6.14127	6.73264	5.15674	6.01022
PA26	0	0	0	0
PA153	25.7123	69.2393	15.9603	36.9706
PA444	2.32599	0.913803	1.8798	1.70653
PU73	72.6484	3.40141	1.19141	25.7471
PA58	5.17934	18.9481	3.51496	9.21415
PU71	7.31539	7.27225	76.7184	30.4354
PA357	6.39698	3.80642	3.622	4.60847
PU63	0	0	0	0
PU151	2.68682	0	1.91741	1.53475
PU89	0	0	0	0
PU110	0	1.87039	3.55803	1.80947
PU222	12.7709	3.96822	120.108	45.6158
PA327	2.23262	2.80319	3.21027	2.74869
PA43	9.57724	6.93364	32.8008	16.4372
PU234	85.0212	4.5678	17.6086	35.7325
PU120	32.1632	4.21585	2.7056	13.0282
PA192	6.72098	12.894	2.58386	7.39963
PA27	0	5.28642	39.5354	14.9406
PA183	6.96484	87.0048	28.929	40.9662
PU17	0	0	0	0
PA184	0	8.26451	6.46983	4.91144
PU138	3.88541	3.22007	3.67639	3.59396
PU115	2.41646	13.9697	23.3582	13.2481
PU4	1.88878	2.73945	4.28417	2.9708
PU230	5.53128	16.1452	39.4812	20.3859
PU254	3.24073	4.53505	2.22689	3.33423
PU18	6.14596	6.28232	7.28015	6.56947
PU233	29.4681	77.5612	91.4181	66.1491
PU184	5.37143	5.40652	11.0378	7.27191
PU137	2.44124	2.57652	2.35451	2.45742
PA168	18.4394	39.8835	1.74669	20.0232
PU153	8.80888	21.0946	10.5709	13.4915
PU25	36.3405	2.21422	53.4834	30.6794
PU178	3.48226	4.23291	2.49979	3.40499
PA138	2.53725	8.13877	0.852182	3.84273
PA185	0	46.9023	1.36131	16.0879
PU61	0	0	0	0
PA105	6.46736	2.66197	4.71687	4.6154
PA523	3.13161	3.9312	4.15486	3.73922
PA175	12.5786	19.6311	29.9352	20.715
PU227	0	247.613	0	82.5378
PA218	18.1901	2.81926	2.47647	7.82861
PU12	0	0	0	0
PU53	26.2957	103.754	0	43.35
PU99	12.794	6.13705	0	6.31034
PU87	15.3663	37.2198	6.29719	19.6278
PU97	43.6011	6.30705	7.05675	18.9883
PA194	42.9055	12.3617	6.79741	20.6882
PA403	19.5594	17.3855	1.20377	12.7162
PU79	0	8.76068	16.5599	8.44021
PU162	3.9161	3.31522	2.09353	3.10828
PU181	18.4254	28.9216	6.61308	17.9867
PU69	19.9949	11.7159	65.965	32.5586
PA172	3.17053	1.17339	3.35036	2.56476
PU229	6.79978	16.7896	33.5545	19.048
PU259	2.87622	2.88357	4.61921	3.45967
PU216	4.0869	4.75924	3.5251	4.12375
PU154	0	0	0	0
PU242	5.06496	53.6148	9.81859	22.8328
PU245	14.5491	17.0323	34.8693	22.1502
PA179	47.1101	10.7981	13.3617	23.7566
PU105	5.76491	4.64864	5.05122	5.15492
PU122	5.50999	18.9638	2.44608	8.97329
PU141	0	0	0	0
PU175	44.9344	175.681	30.5871	83.7341
PA13	104.908	46.6325	14.6688	55.403
PU185	7.80536	7.55804	7.33719	7.56686
PA23	2.30554	2.04344	0	1.44966
PA190	5.82164	53.6322	4.42583	21.2932
PU205	2.87864	1.20218	61.8293	21.97
PU134	31.4604	6.32884	19.2653	19.0182
PA3	55.0285	2.92994	11.5612	23.1732
PU20	42.6871	49.3653	46.148	46.0668
PA46	15.2872	13.9558	12.4926	13.9119
PU101	0	0	0	0
PU25	92.6972	29.1636	11.3966	44.4191
PU250	1.69033	4.28015	7.69542	4.5553
PA216	9.32847	4.31523	1.50347	5.04906
PA215	371.896	114.128	3.20066	163.075
PU124	0.586853	43.3379	24.6249	22.8499
PU3	2.9658	8.21969	5.14166	5.44238
PA358	53.1733	10.1506	15.9778	26.4339
PU83	9.04258	0	0	3.01419
PU132	36.5099	17.4865	37.4036	30.4667
PA214	9.84781	19.1496	47.2831	25.4268
PA143	8.28579	7.2616	2.71185	6.08641
PU171	2.32322	10.9694	4.35155	5.88138
PU244	17.5841	5.17485	17.8914	13.5501
PU218	10.9305	5.01297	4.88643	6.94329
PU207	0	0	0	0
PA56	3.78026	2.17497	3.16121	3.03881
PU77	37.6627	52.8387	#DIV/0!	#DIV/0!
PU239	9.7716	32.6489	29.7816	24.0674
PU219	2.57254	10.6223	16.1804	9.79175
PA162	5.83128	10.6764	4.93023	7.14598
PU172	1.574	1.3316	1.63035	1.51198
PA191	9.22162	34.429	3.50597	15.7188
PU275	160.94	69.5094	2.24232	77.564
PU168	0	0	0	0
PU192	0	0	0	0
PA499	4.03021	8.00683	4.84826	5.62843
PU173	15.1859	0	0	5.06198
PU29	0	64.1808	26.7547	30.3118
PA21	4.08211	0.27559	1.994	2.11723
PU139	3.02157	3.94596	2.62316	3.19689
PU33	0	0	49.8584	16.6195
PU143	13.3147	0	0	4.43823
PU123	0	0	0	0
PU5	0.883911	3.36386	3.97514	2.74097
PU81	1175.65	56.8239	0	410.825
PA60	12.2953	9.9344	209.95	77.3931
PU156	3.00313	6.47025	7.17283	5.54874
PA135	22.0529	29.4617	0	17.1716
PU210	4.39472	24.8109	10.5718	13.2591
PU24	0	0	0	0
PU215	3.43491	2.43156	14.5839	6.81678
PA369	18.2361	4.51523	12.6279	11.7931
PU7	0	47.4218	99.0879	48.8366
PU67	2.27852	0	0	0.759507
PU8	2.22591	6.44682	2.77668	3.81647
PA50	178.5	19	0	65.8333
PA375	12.9034	16.4158	2.60492	10.6414
PU1	0	0	0	0
PU152	0	0	0	0

## Sheet: CSC Specificity
Polymer name	CSC_Specificity (48 hrs ZH ratio/18 hrs ZH ratio)
PU179	0.0415853
PU85	0.162417
PU77	0.782736
PA431	0.721092
PA171	0.150182
PA500	1.51677
PU278	0.183163
PA329	0.197137
PA531	0.954009
PA511	0.0597537
PA338	0.861672
PA449	0.0107902
PU197	0.197555
PA372	0.205315
PU202	1.05827
PU214	1.18273
PA323	0.827778
PU189	0.425616
PU129	0.626244
PU246	1.68687
PA387	0.104893
PA419	1.48738
PA102	0.260202
PA413	0.634308
PA514	1.34376
PA476	1.23894
PU257	3.48417
PU201	0.860348
PA177	0.366112
PA25	0.307516
PA361	0.0699811
PA112	0.18073
PA337	1.32957
PA210	1.11396
PU104	0.489418
PU117	1.67857
PA390	0.424446
PA167	0.659628
PU96	1.28778
PU217	0.856235
PA515	0.861327
PA397	0.935227
PU161	0.5741
PA18	0.539057
PA12	0.521127
PA117	0.840789
PU223	0.534022
PA465	1.10489
PA434	1.24947
PA120	2.34715
PU14	4.22058
PA459	1.31048
PU220	0.994136
PU163	0
PU264	0.719683
PA504	0.922591
PU183	0
PA528	0.710385
PA196	0.0923501
PA518	0.661377
PA394	0.731014
PA442	1.57551
PU135	0
PA330	1.13926
PA420	1.073
PA307	0.969221
PA423	0.721621
PA178	8.2967
PA453	0.159019
PA164	0
PU225	0.62246
PU142	5.24918
PU98	0.386657
PA432	1.43984
PA496	0.100061
PA429	0.815337
PU126	0
PA460	0.890504
PA207	0.478029
PA475	0.123993
PA470	0.0673471
PA331	0.507419
PA159	0.418454
PA326	0.428673
PA187	0.490089
PA513	4.74743
PA325	0.90399
PA332	0.700017
PA113	0.915087
PA437	0.942277
PU148	0.935697
PA100	0.587387
PA128	1.9981
PA134	0.484329
PA201	0.661598
PA421	0.756304
PA359	0.378565
PA318	0.534091
PA20	1.01598
PA132	0.798908
PU256	1.88463
PA336	1.45263
PA508	0.712199
PA493	0.59964
PA446	0.871257
PA19	1.46764
PA519	0.54495
PU164	0.144335
PA427	1.12871
PA223	0
PU121	1.74487
PA481	0.819173
PU205	0
PA393	0.0741227
PU199	3.47123
PA452	0.00388997
PU174	0
PA416	0.79612
PU191	0.0846754
PA140	3.53392
PA133	0.662956
PA522	1.36859
PA186	1.36012
PA414	0.515009
PA467	0.592055
PA435	0.59811
PA469	0.354264
PA430	0.188193
PA418	0.728659
PA395	1.22302
PA477	1.02776
PU19	0.330875
PA181	0.596088
PA316	0.585109
PA193	4.77141
PA411	0.361875
PA520	0.0427559
PU16	0
PA56	0.745856
PU103	0.653593
PA306	1.69116
PA17	0
PU462	0.825648
PA208	0.100147
PU35	4.58901
PU69	0
PA37	3.23063
PU271	0.474529
PA396	0.50903
PA309	1.14752
PA399	0.675686
PA401	1.37215
PA197	0
PA412	0
PU27	0.452422
PA104	0.584371
PA426	0.42375
PU190	0.35427
PA360	0.801089
PU203	0.560104
PU159	3.52585
PA188	0.735966
PA507	0.810105
PA400	0
PA139	0
PA14	0.129151
PA443	1.62551
PU226	0.697174
PA324	1.00035
PA55	0.47512
PU247	2.02539
PA155	0.0563765
PA485	1.23263
PU108	1.10042
PA141	0.255141
PU95	0
PA180	0.722905
PA517	0.413124
PA199	3.67329
PU94	0.403556
PA40	0.390966
PA198	0.172577
PU46	1.32097
PU149	1.00002
PU145	0.758329
PU128	0.0962499
PU166	0.734629
PA160	0.191272
PA57	0.914573
PU212	1.44985
PU48	0.539316
PA59	3.00061
PA509	0.303048
PA364	0.285468
PA450	1.66618
PU39	0.8676
PA335	0.00442727
PU140	0
PA458	0.322631
PA189	3.04865
PU130	0.742513
PA398	0.571513
PA315	0.71496
PU236	9.71103
PA415	0.402275
PA182	0
PA204	0.720206
PU112	0.86991
PA22	0.0867296
PU41	0
PU23	0.560655
PU92	0.32945
PU131	1.01357
PA363	0.35442
PU118	0.40113
PU116	1.65509
PA106	0.742156
PU269	0.649333
PA11	0.161871
PA137	0.237844
PA468	0.282368
PA512	0.81952
PU28	4.93489
PU208	1.11531
PA163	0
PU102	0.488174
PU144	0
PU235	0.412883
PU93	0.975173
PA185	0.0767138
PU13	0.446307
PA131	0.217931
PA136	0.607227
PU100	0
PA44	0.859106
PU187	0.153244
PU196	0
PA142	0.315276
PA222	2.09642
PA389	0
PU10	0.604967
PA474	0.368213
PU119	0.942819
PA497	0.696145
PA119	0
PU22	0.205567
PU188	0
PA154	0.30916
PU2	0
PA406	6.48267
PA26	0
PA153	0.212812
PA444	0.727268
PU73	0.393785
PA58	0.228775
PU71	4.18452
PA357	0.97046
PU63	0
PU151	4.77198
PU89	0
PU110	3.29249
PU222	0.150741
PA327	0.876869
PA43	1.18072
PU234	0
PU120	0.214056
PA192	2.26232
PA27	0.182994
PA183	0.251883
PU17	0
PA184	1.37759
PU138	0.768984
PU115	0.140043
PU4	4.92249
PU230	0.556856
PU254	8.23414
PU18	1.00036
PU233	1.11785
PU184	16.8943
PU137	2.86898
PA168	0.379942
PU153	0.257197
PU25	4.25245
PU178	0
PA138	1.63094
PA185	0.489207
PU61	0
PA105	0.581817
PA523	0.358875
PA175	0.176719
PU227	0.215181
PA218	1.04086
PU12	0
PU53	0.139342
PU99	0.671641
PU87	3.1506
PU97	0.234941
PA194	10.0731
PA403	0
PU79	0.302249
PU162	1.19215
PU181	0.252285
PU69	0.0995902
PA172	0.677257
PU229	0.330047
PU259	1.69339
PU216	0
PU154	0
PU242	0.435857
PU245	0
PA179	1.09374
PU105	0.826336
PU122	5.70542
PU141	0
PU175	0
PA13	0.14527
PU185	0.413482
PA23	4.65364
PA190	0.0986805
PU205	0.249414
PU134	0.106846
PA3	0.165356
PU20	0.180832
PA46	1.08991
PU101	0
PU25	0.0424856
PU250	0.456408
PA216	0.795792
PA215	0.0349359
PU124	0.254887
PU3	0
PA358	0.656096
PU83	0
PU132	0
PA214	0
PA143	0.423156
PU171	0
PU244	0.814213
PU218	0.320237
PU207	0
PA56	0.497308
PU77	0
PU239	0
PU219	1.49495
PA162	0.548879
PU172	0
PA191	0.0662707
PU275	0
PU168	0
PU192	0
PA499	0.303362
PU173	0.464077
PU29	0
PA21	0.283111
PU139	0.76081
PU33	1.94914
PU143	0
PU123	0
PU5	0.979903
PU81	0.0138526
PA60	0
PU156	0.836656
PA135	0
PU210	1.61883
PU24	0
PU215	0.353231
PA369	0.89518
PU7	0
PU67	1.19561
PU8	0.498036
PA50	0
PA375	0.16949
PU1	0
PU152	0
