# Supplementary material for: A niche-mimicking polymer hydrogel-based approach to identify molecular targets for tackling human pancreatic cancer stem cells
Source: Inflamm Regen. 2023 Sep 27;43:46. doi: 10.1186/s41232-023-00296-0 (PMC10523636; doi:10.1186/s41232-023-00296-0)
Supplement: Supplementary file 3 — Additional file 3. PA531-HG4 binding factors. [file 41232_2023_296_MOESM3_ESM.xlsx]

## Sheet: Alpha-2-HS-glycoprotein 
Range	Sequence			m/z meas.	z	Δ m/z [ppm]	Δ m/z [Da]	Rt [min]	Score	No. of Cmpds.	Site [%]	P	Modification
58-67	K.HTLNQIDSVK.V			577.809	2	-5.27	-0.003	23.1	40.9	1	0	0
104-120	R.QQTQHAVEGDCDIHVLK.Q			659.984	3	-4.12	-0.0027	25.73	74.9	3	0	0	Carbamidomethyl: 11
104-131	R.QQTQHAVEGDCDIHVLKQDGQFSVLFTK.C			807.895	4	-5.1	-0.0041	36.7	80.2	1	0	1	Carbamidomethyl: 11
160-187	R.VVHAVEVALATFNAESNGSYLQLVEISR.A			1006.19	3	-6.09	-0.0061	49.29	131.8	2	0	0
188-211	R.AQFVPLPVSVSVEFAVAATDCIAK.E			1260.16	2	-4.88	-0.0062	55.95	48.6	7	0	0	Carbamidomethyl: 21
212-225	K.EVVDPTKCNLLAEK.Q			808.417	2	-5.98	-0.0048	30.85	91.6	3	0	1	Carbamidomethyl: 8
212-231	K.EVVDPTKCNLLAEKQYGFCK.G			600.547	4	-3.5	-0.0021	33.75	80.2	2	0	2	Carbamidomethyl: 8, 19
313-333	R.HTFSGVASVESSSGEAFHVGK.T			707.335	3	-6.26	-0.0044	31.33	57.6	1	0	0

## Sheet: Albumin
Range	Sequence			m/z meas.	z	Δ m/z [ppm]	Δ m/z [Da]	Rt [min]	Score	No. of Cmpds.	Site [%]	P	Modification
35-44	R.FKDLGEEHFK.G			625.311	2	-4.99	-0.0031	25.57	28.9	2	0	1
45-65	K.GLVLIAFSQYLQQCPFDEHVK.L			623.819	4	-4.36	-0.0027	48.89	53.2	2	0	0	Carbamidomethyl: 14
89-100	K.SLHTLFGDELCK.V			710.346	2	-5.74	-0.0041	35.87	34.8	2	0	0	Carbamidomethyl: 11
118-138	K.QEPERNECFLSHKDDSPDLPK.L			636.043	4	-6.63	-0.0042	26.86	17.8	1	0	2	Carbamidomethyl: 8
139-155	K.LKPDPNTLCDEFKADEK.K			505.745	4	-5.84	-0.003	31.33	24.3	1	0	1	Carbamidomethyl: 9
223-232	R.CASIQKFGER.A			399.2	3	-3.57	-0.0014	23.68	46.9	1	0	1	Carbamidomethyl: 1
233-241	R.ALKAWSVAR.L			334.534	3	-1.03	-0.0003	27.47	28.5	2	0	1
242-256	R.LSQKFPKAEFVEVTK.L			584.326	3	-6.59	-0.0039	30.45	68.7	1	0	2
249-263	K.AEFVEVTKLVTDLTK.V			846.97	2	-5.97	-0.0051	45.07	49	2	0	1
264-285	K.VHKECCHGDLLECADDRADLAK.Y			653.794	4	-3.69	-0.0024	26.68	39.8	3	0	2	Carbamidomethyl: 5, 6, 13
298-309	K.LKECCDKPLLEK.S			511.597	3	-2.65	-0.0014	22.88	29.3	1	0	1	Carbamidomethyl: 4, 5
310-340	K.SHCIAEVEKDAIPENLPPLTADFAEDKDVCK.N			878.668	4	-5.97	-0.0052	38.21	40.4	2	0	2	Carbamidomethyl: 3, 30
341-359	K.NYQEAKDAFLGSFLYEYSR.R			767.694	3	-6.81	-0.0052	44.57	37.5	1	0	1
347-359	K.DAFLGSFLYEYSR.R			784.372	2	-3.45	-0.0027	47.28	25.5	1	0	0
360-371	R.RHPEYAVSVLLR.L			720.405	2	-5.99	-0.0043	32.51	16.9	1	0	1
375-399	K.EYEATLEECCAKDDPHACYSTVFDK.L			760.313	4	-5.49	-0.0042	32.56	31.4	2	0	1	Carbamidomethyl: 9, 10, 18
375-401	K.EYEATLEECCAKDDPHACYSTVFDKLK.H			820.608	4	-5.16	-0.0042	34.96	47.8	2	0	2	Carbamidomethyl: 9, 10, 18
437-451	R.KVPQVSTPTLVEVSR.S			820.468	2	-5.99	-0.0049	31.37	18.8	1	0	1
483-495	R.LCVLHEKTPVSEK.V			513.942	3	-5.12	-0.0026	24.6	34.1	2	0	1	Carbamidomethyl: 2
499-523	K.CCTESLVNRRPCFSALTPDETYVPK.A			750.852	4	-5.28	-0.004	35.02	29.3	2	0	1	Carbamidomethyl: 1, 2, 12
529-544	K.LFTFHADICTLPDTEK.Q			954.459	2	-5.27	-0.005	38.16	28.8	1	0	0	Carbamidomethyl: 9
569-597	K.TVMENFVAFVDKCCAADDKEACFAVEGPK.L			827.868	4	-6.55	-0.0054	44.66	56.8	1	0	2	Carbamidomethyl: 13, 14, 22
598-607	K.LVVSTQTALA.-			501.792	2	-6.24	-0.0031	32.34	18.9	1	0	0

## Sheet: Angiotensinogen
Range	Sequence			m/z meas.	z	Δ m/z [ppm]	Δ m/z [Da]	Rt [min]	Score	No. of Cmpds.	Site [%]	P	Modification
94-110	R.ASEVGLLLNFMGFHMYK.T			652.993	3	-3.21	-0.0021	52.88	61.6	1	0	0
193-210	R.LLLSTVVGLFTAPGLHLK.Q			940.068	2	-6.49	-0.0061	52.4	57.4	2	0	0
193-227	R.LLLSTVVGLFTAPGLHLKQPFVQSLSSFAPITLPR.S			937.789	4	-5.82	-0.0055	55.33	48	1	0	1
257-278	R.ALTAVSPDSTLLFNAYVHFQGK.M			793.745	3	-5.7	-0.0045	45.1	91.2	3	0	0
379-391	K.ASYDLQDLLAQAK.L			718.371	2	-5.86	-0.0042	41.66	15.5	1	0	0
379-404	K.ASYDLQDLLAQAKLPTLLGAEANLSK.I			915.162	3	-5.57	-0.0051	49.91	75.7	1	0	1
459-468	R.SSGALHFLGR.V			522.78	2	-5.34	-0.0028	31.91	36.9	1	0	0

## Sheet: Alpha-1-antiproteinase
Range	Sequence			m/z meas.	z	Δ m/z [ppm]	Δ m/z [Da]	Rt [min]	Score	No. of Cmpds.	Site [%]	P	Modification
92-100	K.GNTHTEILK.G			506.774	2	-0.85	-0.0004	19.83	16.6	1	0	0
148-170	K.LVDTFLEDVKNLYHSEAFSINFR.D			690.098	4	-6.7	-0.0046	49.15	86.1	2	0	1
179-190	K.INDYVEKGSHGK.I			449.562	3	1.14	0.0005	17.97	43.8	1	0	1
191-196	K.IVELVK.V			350.734	2	1.38	0.0005	27.38	15.7	1	0	0
229-245	R.DFHVDEQTTVKVPMMNR.L			682.992	3	-5.62	-0.0038	33.84	18.1	1	0	1
246-256	R.LGMFDLHYCDK.L			699.808	2	-6.68	-0.0047	36.94	37.4	1	0	0	Carbamidomethyl: 9
282-296	K.LQQLEDKLNNELLAK.F			590.33	3	-2.76	-0.0016	34.15	54.8	1	0	1
323-345	K.SVLGDVGITEVFSDRADLSGITK.E			793.747	3	-5.9	-0.0047	43.78	24.4	1	0	1

## Sheet: Hemoglobin fetal subunit beta
Range	Sequence			m/z meas.	z	Δ m/z [ppm]	Δ m/z [Da]	Rt [min]	Score	No. of Cmpds.	Site [%]	P	Modification
1-16	-.MLSAEEKAAVTSLFAK.V			848.449	2	-5.1	-0.0043	38.67	58.2	3	0	1
17-29	K.VKVDEVGGEALGR.L			443.577	3	-0.76	-0.0003	26.54	51	1	0	1
65-75	K.KVLDSFCEGLK.Q			648.333	2	-6.38	-0.0041	30.97	21.4	1	0	1	Carbamidomethyl: 7
82-94	K.GAFASLSELHCDK.L			717.833	2	-6.32	-0.0045	31.91	34.5	1	0	0	Carbamidomethyl: 11
82-103	K.GAFASLSELHCDKLHVDPENFR.L			636.306	4	-5.09	-0.0032	36.44	83.8	2	0	1	Carbamidomethyl: 11
104-115	R.LLGNVLVVVLAR.R			633.418	2	-0.67	-0.0004	47.98	38.9	1	0	0
116-131	R.RFGSEFSPELQASFQK.V			929.454	2	-6.81	-0.0063	35.66	24	2	0	1
116-143	R.RFGSEFSPELQASFQKVVTGVANALAHR.Y			762.397	4	-6.02	-0.0046	50.75	28.6	1	0	2
117-131	R.FGSEFSPELQASFQK.V			567.939	3	-4.66	-0.0026	37.52	23.1	1	0	0
132-143	K.VVTGVANALAHR.Y			403.235	3	-0.61	-0.0002	27.46	21.6	1	0	0
132-145	K.VVTGVANALAHRYH.-			503.273	3	-4.75	-0.0024	28.62	48.2	1	0	1

## Sheet: Complement C3
Range	Sequence			m/z meas.	z	Δ m/z [ppm]	Δ m/z [Da]	Rt [min]	Score	No. of Cmpds.	Site [%]	P	Modification
385-406	R.HIPVVTQGSNVQSLTQDDGVAK.L			765.06	3	-5.85	-0.0045	30.71	69.2	1	0	0
789-812	K.LMNVFLKDSITTWEILAVSLSDKK.G			688.627	4	-4.63	-0.0032	55.48	39.4	1	0	2
863-878	R.VELLYNPAFCSLATAK.K			898.96	2	-6.9	-0.0062	42.35	28.2	1	0	0	Carbamidomethyl: 10
1084-1104	K.VFALAANLIAIDSKDLCETVK.W			764.41	3	-6.5	-0.005	46.63	78.3	1	0	1	Carbamidomethyl: 17
1137-1166	R.EKDVSLTAFVLIALHEAKDICEAQVNSLGR.S			832.437	4	-5.03	-0.0042	53.39	79.5	1	0	2	Carbamidomethyl: 21
1243-1253	R.KDYDTTPPVVR.W			645.834	2	-6.91	-0.0045	24.22	34.5	1	0	1
1364-1374	R.VSIRPAPETVK.K			598.85	2	-5.7	-0.0034	23.32	17.5	1	0	0
1551-1568	K.KLEDDFDEYIMVIENIIK.S			743.041	3	-4.9	-0.0036	57.25	41.2	1	0	1
1596-1615	K.EGAHYLVWGVSSDLWGEKPK.I			565.284	4	-5.25	-0.003	40.86	17	2	0	0

## Sheet: Fetuin-B
Range	Sequence			m/z meas.	z	Δ m/z [ppm]	Δ m/z [Da]	Rt [min]	Score	No. of Cmpds.	Site [%]	P	Modification
72-99	R.EHRQEAGLGSLFYFTLDVLETGCHVLSR.T			809.401	4	-5.9	-0.0048	56.35	59.8	2	0	1	Carbamidomethyl: 23
100-108	R.TSWKNCEVR.I			590.281	2	-2.2	-0.0013	21.72	35.3	2	0	1	Carbamidomethyl: 6
109-119	R.IFHESVYGQCK.A			684.321	2	-5.21	-0.0036	25.15	21.3	1	0	0	Carbamidomethyl: 10
196-219	K.TSSQWVFGPAYFVEYLIKESPCVK.S			945.802	3	-5.63	-0.0053	56.13	36.9	1	0	1	Carbamidomethyl: 22
220-251	K.SEGSSCALESPGSVPVGICHGSLGEPQGNQGK.I			1061.48	3	-6.05	-0.0064	32.25	69.1	1	0	0	Carbamidomethyl: 6, 19

## Sheet: Inter-a-trypsin inhibitor h3
Range	Sequence			m/z meas.	z	Δ m/z [ppm]	Δ m/z [Da]	Rt [min]	Score	No. of Cmpds.	Site [%]	P	Modification
58-66	R.FAHNVVTTR.A			522.782	2	-1.89	-0.001	20.88	38.3	1	0	0
150-162	K.VTFELTYEELLKR.H			820.943	2	-6.26	-0.0051	41.49	16.6	1	0	1
386-407	R.STSIIIMLTDGDANVGESRPEK.I			778.389	3	-5.9	-0.0046	41	103.8	3	0	0
521-541	K.GHGAINDLTFTEEVDMKEMEK.A			599.276	4	-5.93	-0.0036	36.27	16	1	0	1

## Sheet: Complement factor B 
Range	Sequence			m/z meas.	z	Δ m/z [ppm]	Δ m/z [Da]	Rt [min]	Score	No. of Cmpds.	Site [%]	P	Modification
382-406	R.HVIIIMTDGLHNMGGDPVTVIHDIR.Y			689.107	4	-5.65	-0.0039	39.63	81.5	2	0	0
612-638	R.STTCQQQMQELLPAKDIEALFVSESKK.T			778.14	4	-5.6	-0.0044	45.42	62.6	1	0	2	Carbamidomethyl: 4
680-707	R.FLCTGGVDPYADPNTCKGDSGGPLIIHK.R			748.106	4	-5.51	-0.0041	34.64	27.7	2	0	1	Carbamidomethyl: 3, 16

## Sheet: Inter-a-trypsin inhibitor h4
Range	Sequence			m/z meas.	z	Δ m/z [ppm]	Δ m/z [Da]	Rt [min]	Score	No. of Cmpds.	Site [%]	P	Modification
125-153	R.KTEQFQVSVSVAPAAKVTFELVYEELLAR.H			813.938	4	-6.78	-0.0055	52.03	66.8	1	0	2
164-171	K.VRPQQLVK.H			484.305	2	-2.27	-0.0011	21.21	25.3	1	0	0
275-289	K.NVIFVIDKSGSMMGR.K			551.95	3	-6.56	-0.0036	37.16	18	1	0	1
340-366	K.SYATGIQAQGGTNINDAMLMAVQLLEK.A			946.473	3	-4.81	-0.0045	53.34	43.6	1	0	0
738-763	R.RPQELVNLLSDPDQGVEVTGHFETAK.A			720.615	4	-5.28	-0.0038	38.9	24.6	1	0	0
766-791	R.FSWIEVTFENPQVQIHASPEHVVMTR.N			771.132	4	-6.14	-0.0047	43.08	63.3	1	0	0

[truncated: 7 more sheets: Pigment epithelium-derived fact, Hemoglobin subunit alpha, Lumican, Apolipoprotein A-I , Alpha-2-macroglobulin, Plasminogen, Thyroxine-binding globulin]
