# Supplementary material for: A niche-mimicking polymer hydrogel-based approach to identify molecular targets for tackling human pancreatic cancer stem cells
Source: Inflamm Regen. 2023 Sep 27;43:46. doi: 10.1186/s41232-023-00296-0 (PMC10523636; doi:10.1186/s41232-023-00296-0)
Supplement: Supplementary file 4 — Additional file 4. PA531-HG5 binding factors. [file 41232_2023_296_MOESM4_ESM.xlsx]

## Sheet: Alpha-2-HS-glycoprotein
Range	Sequence			m/z meas.	z	Δ m/z [ppm]	Δ m/z [Da]	Rt [min]	Score	No. of Cmpds.	Site [%]	P	Modification
55-71	R.GYKHTLNQIDSVKVWPR.R			681.035	3	-3	-0.002	31.39	52.6	2	0	2
58-67	K.HTLNQIDSVK.V			577.81	2	-2.67	-0.0015	22.97	41.8	2	0	0
104-120	R.QQTQHAVEGDCDIHVLK.Q			659.984	3	-3.51	-0.0023	25.62	23.5	2	0	0	Carbamidomethyl: 11
104-131	R.QQTQHAVEGDCDIHVLKQDGQFSVLFTK.C			646.518	5	-4.28	-0.0028	36.86	36.3	1	0	1	Carbamidomethyl: 11
188-211	R.AQFVPLPVSVSVEFAVAATDCIAK.E			1260.16	2	-4.48	-0.0057	55.87	59.4	3	0	0	Carbamidomethyl: 21
188-225	R.AQFVPLPVSVSVEFAVAATDCIAKEVVDPTKCNLLAE K.Q			1029.78	4	-5.68	-0.0058	60.97	54.4	1	0	2	Carbamidomethyl: 21, 32
212-225	K.EVVDPTKCNLLAEK.Q			808.418	2	-4.37	-0.0035	30.94	26.4	1	0	1	Carbamidomethyl: 8
212-231	K.EVVDPTKCNLLAEKQYGFCK.G			600.547	4	-3.17	-0.0019	33.73	51.8	2	0	2	Carbamidomethyl: 8, 19
313-333	R.HTFSGVASVESSSGEAFHVGK.T			707.338	3	-2.44	-0.0017	31.48	55.1	2	0	0

## Sheet: Albumin 
Range	Sequence			m/z meas.	z	Δ m/z [ppm]	Δ m/z [Da]	Rt [min]	Score	No. of Cmpds.	Site [%]	P	Modification
35-44	R.FKDLGEEHFK.G			417.21	3	-3.85	-0.0016	25.42	36	2	0	1
45-65	K.GLVLIAFSQYLQQCPFDEHVK.L			831.424	3	-2.85	-0.0024	48.97	40.8	1	0	0	Carbamidomethyl: 14
89-100	K.SLHTLFGDELCK.V			710.349	2	-2.64	-0.0019	35.79	26.6	3	0	0	Carbamidomethyl: 11
233-241	R.ALKAWSVAR.L			501.296	2	-3.34	-0.0017	27.5	22.4	2	0	1
242-256	R.LSQKFPKAEFVEVTK.L			584.326	3	-5.73	-0.0034	30.38	19.8	1	0	2
264-285	K.VHKECCHGDLLECADDRADLAK.Y			653.793	4	-4.91	-0.0032	26.81	21.2	1	0	2	Carbamidomethyl: 5, 6, 13
286-309	K.YICDNQDTISSKLKECCDKPLLEK.S			592.285	5	-3.18	-0.0019	31.27	25	1	0	2	Carbamidomethyl: 3, 16, 17
298-309	K.LKECCDKPLLEK.S			766.89	2	-4.95	-0.0038	22.84	41.9	2	0	1	Carbamidomethyl: 4, 5
310-340	K.SHCIAEVEKDAIPENLPPLTADFAEDKDVCK.N			878.669	4	-5.29	-0.0046	38.4	40.4	1	0	2	Carbamidomethyl: 3, 30
347-359	K.DAFLGSFLYEYSR.R			784.372	2	-3.58	-0.0028	47.16	20.1	1	0	0
360-371	R.RHPEYAVSVLLR.L			720.407	2	-4.19	-0.003	32.58	18.2	1	0	1
375-401	K.EYEATLEECCAKDDPHACYSTVFDKLK.H			820.609	4	-4.42	-0.0036	34.85	15.9	1	0	2	Carbamidomethyl: 9, 10, 18
402-412	K.HLVDEPQNLIK.Q			653.36	2	-3.06	-0.002	29.8	42.1	2	0	0
437-451	R.KVPQVSTPTLVEVSR.S			820.469	2	-3.91	-0.0032	31.52	29.5	3	0	1
483-489	R.LCVLHEK.T			300.166	3	3.5	0.001	22.7	24.5	2	0	0	Carbamidomethyl: 2
483-495	R.LCVLHEKTPVSEK.V			513.942	3	-5.12	-0.0026	24.51	35	1	0	1	Carbamidomethyl: 2
499-523	K.CCTESLVNRRPCFSALTPDETYVPK.A			750.853	4	-3.15	-0.0024	34.89	21.1	2	0	1	Carbamidomethyl: 1, 2, 12
508-523	R.RPCFSALTPDETYVPK.A			940.959	2	-5.31	-0.005	33.64	27.1	2	0	0	Carbamidomethyl: 3
548-557	K.KQTALVELLK.H			381.576	3	-1.04	-0.0004	34.3	16.2	1	0	1
581-597	K.CCAADDKEACFAVEGPK.L			964.398	2	-5.27	-0.0051	27.27	23.2	1	0	1	Carbamidomethyl: 1, 2, 10
