# Supplementary material for: A niche-mimicking polymer hydrogel-based approach to identify molecular targets for tackling human pancreatic cancer stem cells
Source: Inflamm Regen. 2023 Sep 27;43:46. doi: 10.1186/s41232-023-00296-0 (PMC10523636; doi:10.1186/s41232-023-00296-0)
Supplement: Supplementary file 5 — Additional file 5. List of genes highly expressed. [file 41232_2023_296_MOESM5_ESM.xlsx]

## Sheet: Sheet1
GROUP	SYMBOL	TITLE	RANK IN GENE LIST	RANK METRIC SCORE	RUNNING ES	CORE ENRICHMENT
High in FETUB (High) group	FETUB	fetuin B [Source:HGNC Symbol;Acc:HGNC:3658]	106	5.67748	0.476586	Yes
High in FETUB (High) group	HRG	histidine rich glycoprotein [Source:HGNC Symbol;Acc:HGNC:5181]	311	1.28669	0.550624	Yes
High in FETUB (High) group	MBL2	mannose binding lectin 2 [Source:HGNC Symbol;Acc:HGNC:6922]	468	0.814709	0.592439	Yes
High in FETUB (High) group	FABP1	fatty acid binding protein 1 [Source:HGNC Symbol;Acc:HGNC:3555]	856	0.366736	0.55147	No
High in FETUB (High) group	CYP4F2	cytochrome P450 family 4 subfamily F member 2 [Source:HGNC Symbol;Acc:HGNC:2645]	889	0.343666	0.57549	No
High in FETUB (High) group	GAD1	glutamate decarboxylase 1 [Source:HGNC Symbol;Acc:HGNC:4092]	1445	0.123781	0.48156	No
High in FETUB (High) group	CYP2E1	cytochrome P450 family 2 subfamily E member 1 [Source:HGNC Symbol;Acc:HGNC:2631]	1458	0.120821	0.489863	No
High in FETUB (High) group	CDA	cytidine deaminase [Source:HGNC Symbol;Acc:HGNC:1712]	1527	0.111167	0.486751	No
High in FETUB (High) group	XDH	xanthine dehydrogenase [Source:HGNC Symbol;Acc:HGNC:12805]	1610	0.0987537	0.479912	No
High in FETUB (High) group	SLC6A12	solute carrier family 6 member 12 [Source:HGNC Symbol;Acc:HGNC:11045]	1671	0.0896555	0.476428	No
High in FETUB (High) group	PTGES	prostaglandin E synthase [Source:HGNC Symbol;Acc:HGNC:9599]	1705	0.0836207	0.477514	No
High in FETUB (High) group	NQO1	NAD(P)H quinone dehydrogenase 1 [Source:HGNC Symbol;Acc:HGNC:2874]	1834	0.0677932	0.459283	No
High in FETUB (High) group	CYP2J2	cytochrome P450 family 2 subfamily J member 2 [Source:HGNC Symbol;Acc:HGNC:2634]	1877	0.063071	0.456873	No
High in FETUB (High) group	EPHA2	EPH receptor A2 [Source:HGNC Symbol;Acc:HGNC:3386]	1878	0.063029	0.462385	No
High in FETUB (High) group	LCAT	lecithin-cholesterol acyltransferase [Source:HGNC Symbol;Acc:HGNC:6522]	1914	0.0604135	0.461063	No
High in FETUB (High) group	BLVRB	biliverdin reductase B [Source:HGNC Symbol;Acc:HGNC:1063]	2089	0.0467416	0.432309	No
High in FETUB (High) group	JUP	junction plakoglobin [Source:HGNC Symbol;Acc:HGNC:6207]	2282	0.035915	0.39921	No
High in FETUB (High) group	DHRS1	dehydrogenase/reductase 1 [Source:HGNC Symbol;Acc:HGNC:16445]	2338	0.0332506	0.391738	No
High in FETUB (High) group	DDAH2	dimethylarginine dimethylaminohydrolase 2 [Source:HGNC Symbol;Acc:HGNC:2716]	2354	0.0325954	0.391757	No
High in FETUB (High) group	ASL	argininosuccinate lyase [Source:HGNC Symbol;Acc:HGNC:746]	2399	0.0306893	0.386137	No
High in FETUB (High) group	COMT	catechol-O-methyltransferase [Source:HGNC Symbol;Acc:HGNC:2228]	2490	0.0269237	0.371504	No
High in FETUB (High) group	BCAR1	BCAR1 scaffold protein, Cas family member [Source:HGNC Symbol;Acc:HGNC:971]	2548	0.0245206	0.36289	No
High in FETUB (Low) group	ALDH9A1	aldehyde dehydrogenase 9 family member A1 [Source:HGNC Symbol;Acc:HGNC:412]	2707	-0.0262297	0.335362	No
High in FETUB (Low) group	PEMT	phosphatidylethanolamine N-methyltransferase [Source:HGNC Symbol;Acc:HGNC:8830]	3245	-0.0467619	0.238093	No
High in FETUB (Low) group	IL1R1	interleukin 1 receptor type 1 [Source:HGNC Symbol;Acc:HGNC:5993]	3274	-0.0485364	0.237053	No
High in FETUB (Low) group	ELOVL5	ELOVL fatty acid elongase 5 [Source:HGNC Symbol;Acc:HGNC:21308]	3275	-0.0485634	0.241301	No
High in FETUB (Low) group	HMOX1	heme oxygenase 1 [Source:HGNC Symbol;Acc:HGNC:5013]	3311	-0.0504874	0.239111	No
High in FETUB (Low) group	TPST1	tyrosylprotein sulfotransferase 1 [Source:HGNC Symbol;Acc:HGNC:12020]	3430	-0.0580403	0.221915	No
High in FETUB (Low) group	CYFIP2	cytoplasmic FMR1 interacting protein 2 [Source:HGNC Symbol;Acc:HGNC:13760]	3441	-0.0586924	0.225161	No
High in FETUB (Low) group	PAPSS2	3'-phosphoadenosine 5'-phosphosulfate synthase 2 [Source:HGNC Symbol;Acc:HGNC:8604]	3516	-0.0632331	0.216724	No
High in FETUB (Low) group	ENPEP	glutamyl aminopeptidase [Source:HGNC Symbol;Acc:HGNC:3355]	3610	-0.0702993	0.205319	No
High in FETUB (Low) group	MAN1A1	mannosidase alpha class 1A member 1 [Source:HGNC Symbol;Acc:HGNC:6821]	3702	-0.0780728	0.194972	No
High in FETUB (Low) group	MPP2	MAGUK p55 scaffold protein 2 [Source:HGNC Symbol;Acc:HGNC:7220]	3718	-0.0796354	0.199106	No
High in FETUB (Low) group	GCH1	GTP cyclohydrolase 1 [Source:HGNC Symbol;Acc:HGNC:4193]	3752	-0.0825275	0.200096	No
High in FETUB (Low) group	ARG2	arginase 2 [Source:HGNC Symbol;Acc:HGNC:664]	3820	-0.0894266	0.195271	No
High in FETUB (Low) group	CD36	CD36 molecule [Source:HGNC Symbol;Acc:HGNC:1663]	3881	-0.0972312	0.192451	No
High in FETUB (Low) group	PDK4	pyruvate dehydrogenase kinase 4 [Source:HGNC Symbol;Acc:HGNC:8812]	3883	-0.0975438	0.200794	No
High in FETUB (Low) group	TDO2	tryptophan 2,3-dioxygenase [Source:HGNC Symbol;Acc:HGNC:11708]	4002	-0.112139	0.18833	No
High in FETUB (Low) group	ESR1	estrogen receptor 1 [Source:HGNC Symbol;Acc:HGNC:3467]	4043	-0.116968	0.191011	No
High in FETUB (Low) group	F10	coagulation factor X [Source:HGNC Symbol;Acc:HGNC:3528]	4053	-0.118804	0.199703	No
High in FETUB (Low) group	AOX1	aldehyde oxidase 1 [Source:HGNC Symbol;Acc:HGNC:553]	4070	-0.120883	0.207257	No
High in FETUB (Low) group	IGF1	insulin like growth factor 1 [Source:HGNC Symbol;Acc:HGNC:5464]	4256	-0.154545	0.185855	No
High in FETUB (Low) group	ABCD2	ATP binding cassette subfamily D member 2 [Source:HGNC Symbol;Acc:HGNC:66]	4494	-0.212206	0.159683	No
